# Supplementary material for: Molecular cross-talk via extracellular vesicles for the characterization of young subjects with type 1 diabetes unravels new potential markers of insulin resistance and double diabetes
Source: Diabetol Metab Syndr. 2025 Dec 10;18:16. doi: 10.1186/s13098-025-02042-7 (PMC12801652; doi:10.1186/s13098-025-02042-7)
Supplement: Supplementary file 1 — Supplementary Material 1 [file 13098_2025_2042_MOESM1_ESM.xlsx]

## Sheet: DS T1DM+
Categories	Diseases or Functions Annotation	p-value	Predicted Activation State	Activation z-score	Molecules	# Molecules
Gastrointestinal Disease,Hepatic System Disease,Organismal Injury and Abnormalities	Liver lesion	1.34e-08	Increased	2.789	A1BG,A2M,ACTB,ACTG1,AFM,AHNAK,AHSG,AMBP,ANXA2,APOA1,APOB,APOC3,APOE,BCLAF1,C3,C4B,C4BPA,C8A,CASD1,CD5L,CFH,CLU,CP,CRYBG3,DMBT1,DSG1,DSP,FABP5,FGA,FGB,FGG,FLG,FMO3,FN1,GC,HBB,HP,HPX,HRG,ITIH1,ITIH2,JCHAIN,JUP,KAT6B,KPRP,KRTAP11-1,LYZ,MEGF6,ORM1,PHF19,PIP,PLG,PRDX2,PRR11,PRSS3,S100A8,SERPINA1,SERPINA3,SERPINC1,SERPING1,SPRR1B,SPRR2A,SULT1C2,TF,VTN,WDR81,ZDHHC6	67
Lipid Metabolism,Molecular Transport,Small Molecule Biochemistry	Accumulation of lipid	0.000108	Increased	2.429	APOA1,APOB,APOC3,APOE,APOH,AZGP1,C3,FABP5,FN1,PLG	10
Cancer,Organismal Injury and Abnormalities	Frequency of tumor	0.000132	Increased	2.191	A1BG,A2M,ACTG1,AFM,AHNAK,AHSG,AMBP,ANXA2,APOA1,APOA4,APOB,APOE,APOH,AZGP1,BCLAF1,C1QC,C3,C4B,C4BPA,C8A,CASD1,CD5L,CFH,CLU,CP,CRYBG3,DMBT1,DSC1,DSG1,DSP,FABP5,FGA,FGB,FGG,FLG,FMO3,FN1,GAPDH,H1-3,H2BC12,HBB,HP,HPX,HRG,IGLL5,ITIH1,ITIH2,JCHAIN,JUP,KAT6B,KPRP,KRTAP11-1,LIMA1,LTF,LYZ,MEGF6,ORM1,PIP,PLG,PRDX2,PRR11,PRSS3,S100A8,S100A9,SERPINA1,SERPINA3,SERPINC1,SERPING1,SMCO1,SPRR2A,SULT1C2,TF,UBA52,VT…	76
Cellular Movement,Hematological System Development and Function,Immune Cell Trafficking,Inflammatory Response	Migration of macrophages	2.18e-05	Increased	2.156	DMBT1,FGA,FN1,PLG,S100A8,VTN	6
Cell Death and Survival,Gastrointestinal Disease,Hepatic System Disease,Organismal Injury and Abnormalities	Focal necrosis of liver	1.3e-06		1.982	APOE,C3,FGA,PLG	4
Cellular Development,Embryonic Development,Hair and Skin Development and Function,Organ Development,Organismal Development,Tissue Development	Differentiation of keratinocytes	1.72e-06		1.982	DSC1,DSG1,DSP,FABP5,FLG,FN1,S100A8,SPRR1B	8
Tissue Morphology	Quantity of epithelial tissue	0.00151		1.982	APOA1,APOB,APOE,DMBT1,JUP,PLG	6
Cardiovascular Disease,Neurological Disease,Organismal Injury and Abnormalities	Cerebrovascular dysfunction	1.01e-06		1.981	ANXA2,APOA1,APOB,APOE,APOH,C3,CFH,CLU,FGB,FN1,HP,PLG,S100A9,SERPINA1,SERPINA3,SERPINC1,SERPING1	17
Cell Death and Survival,Organismal Injury and Abnormalities	Apoptosis of keratinocyte cancer cell lines	2.76e-05		1.964	CLU,DSG1,S100A8,S100A9	4
Inflammatory Disease,Inflammatory Response,Organismal Injury and Abnormalities,Renal and Urological Disease	Nephritis	0.000348		1.954	AMBP,C3,C4B,CFH,CLU,FGG,FN1,HRG,IGHG3,IGHM	10
Cellular Movement	Cell movement of myeloid cells	9.53e-10		1.914	ANXA2,APOA1,APOE,C3,CFH,DMBT1,FABP5,FGA,FN1,HP,HRG,LTF,PLG,PRSS3,S100A8,S100A9,SERPINA1,SERPINA3,SERPINC1,SERPING1,VTN	21
Organismal Injury and Abnormalities,Organismal Survival	Organismal death	6.3e-05		1.851	ACTB,ACTG1,AHSG,AMBP,ANXA2,APOA1,APOB,APOE,APOH,BCLAF1,C1QC,C3,CFH,CP,DMBT1,DSP,FABP5,FGA,FGG,FN1,HP,HRG,IGHG1,IGHM,JCHAIN,JUP,LIMA1,LTF,PLG,PRR11,S100A8,S100A9,SERPINA1,SERPINA3,SERPINA6,SERPINC1,SERPING1,TF	38
Organismal Injury and Abnormalities	Bleeding	4.1e-12		1.762	ANXA2,APOB,APOE,C3,C4B,CLU,FABP5,FGA,FGB,FGG,FN1,HP,HRG,JUP,PLG,S100A9,SERPINA1,SERPINA3,SERPINC1,SERPING1,TF	21
Cardiovascular System Development and Function,Cell-To-Cell Signaling and Interaction	Adhesion of endothelial cells	0.00172		1.732	APOE,FN1,SERPINA1,SERPING1,VTN	5
Cancer,Organismal Injury and Abnormalities	Incidence of tumor	9.93e-05		1.715	A1BG,A2M,ACTB,ACTG1,AFM,AHNAK,AHSG,AMBP,ANXA2,APOA1,APOA4,APOB,APOE,APOH,AZGP1,BCLAF1,C1QC,C3,C4B,C4BPA,C8A,CASD1,CD5L,CFH,CLU,CP,CRYBG3,DMBT1,DSC1,DSG1,DSP,FABP5,FGA,FGB,FGG,FLG,FMO3,FN1,GAPDH,H1-3,H2BC12,HBB,HP,HPX,HRG,IGLL5,ITIH1,ITIH2,JCHAIN,JUP,KAT6B,KPRP,KRTAP11-1,LIMA1,LTF,LYZ,MEGF6,ORM1,PHF19,PIP,PLG,PRDX2,PRR11,PRSS3,S100A8,S100A9,SERPINA1,SERPINA3,SERPINC1,SERPING1,SMCO1,SPRR2A,SULT1C2,…	78
Cellular Movement,Hematological System Development and Function,Immune Cell Trafficking,Inflammatory Response	Cell movement of macrophages	9.93e-06		1.673	APOA1,APOE,C3,DMBT1,FGA,FN1,HRG,PLG,S100A8,SERPING1,VTN	11
Cellular Development,Tissue Development	Differentiation of epithelial cells	4.68e-05		1.664	CLU,DMBT1,DSC1,DSG1,DSP,FABP5,FLG,FN1,S100A8,SPRR1B	10
Inflammatory Response,Organismal Injury and Abnormalities	Inflammation of body cavity	1.56e-12		1.662	ACTB,AHNAK,AMBP,APOA1,APOA4,APOB,APOE,APOH,C3,C4B,CFH,CLU,DMBT1,FABP5,FGA,FGG,FMO3,FN1,GAPDH,GC,HP,HPX,HRG,IGHG1,IGHG3,IGHG4,IGHM,LTF,PLG,PRDX2,PRSS3,S100A8,S100A9,SERPINA1,SERPINC1,TF	36
Cellular Movement,Hematological System Development and Function,Immune Cell Trafficking	Cell movement of leukocytes	2.44e-08		1.618	ACTB,ANXA2,APOA1,APOE,C3,CFH,DMBT1,FABP5,FGA,FGB,FN1,HP,HRG,LTF,PLG,PRSS3,S100A8,S100A9,SERPINA1,SERPINA3,SERPINC1,SERPING1,VTN	23
Cellular Movement	Cellular infiltration	1.27e-09		1.572	ACTB,ANXA2,APOA1,APOE,C3,CFH,FABP5,FGB,FN1,GAPDH,HRG,IGHM,LTF,PLG,PRSS3,S100A8,S100A9,SERPINA1,SERPINC1,SERPING1	20
Cardiovascular System Development and Function	Neovascularization	0.000504		1.571	ANXA2,APOE,C1QC,C3,FN1,LTF,PLG	7
Hematological System Development and Function,Organismal Functions	Coagulation of blood	3.62e-10		1.569	ANXA2,APOE,APOH,C3,FGA,FGG,HRG,PLG,PRDX2,S100A9,SERPINC1,VTN	12
Cellular Movement	Cellular infiltration by myeloid cells	1.82e-07		1.521	ANXA2,APOA1,APOE,C3,CFH,FABP5,HRG,PLG,PRSS3,S100A8,S100A9,SERPINA1,SERPINC1,SERPING1	14
Cardiovascular Disease,Organismal Injury and Abnormalities	Peripheral vascular disease	2.14e-07		1.491	AHSG,ANXA2,APOA1,APOB,APOE,APOH,C3,CFH,CLU,FGB,FN1,HBB,HP,HRG,PLG,S100A8,S100A9,SERPINA1,SERPINA3,SERPINC1,SERPING1	21
Cardiovascular System Development and Function,Organismal Development	Angiogenesis	1.01e-05		1.485	ACTG1,ANXA2,APOA1,APOB,APOE,APOH,BCLAF1,C1QC,C3,CFH,FN1,HP,HRG,JUP,ORM1,PLG,S100A8,S100A9,SERPINC1,TF,VTN	21
Cardiovascular System Development and Function,Cellular Development,Cellular Function and Maintenance,Cellular Growth and Proliferation,Organismal Development,Tissue Development	Endothelial cell development	5.53e-06		1.473	ANXA2,APOA1,APOE,APOH,BCLAF1,C3,FN1,PLG,S100A8,S100A9,SERPINC1,VTN	12
Cellular Growth and Proliferation,Organismal Development	Growth of bacteria	6.74e-05		1.46	APOA1,HRG,LTF,ORM1,TF	5
Organismal Injury and Abnormalities	Damage of vascular system	0.000793		1.459	APOE,CLU,HP,HPX,S100A9,SERPING1	6
Cancer,Organismal Injury and Abnormalities	Non-melanoma solid tumor	0.000311		1.452	A1BG,A2M,ACTB,ACTG1,AFM,AHNAK,AHSG,AMBP,ANXA2,APOA1,APOA4,APOB,APOC3,APOE,APOH,AZGP1,BCLAF1,C1QC,C3,C4B,C4BPA,C8A,CALML5,CASD1,CASP14,CD5L,CFH,CLU,CP,CRYBG3,DMBT1,DSC1,DSG1,DSP,DTX3,FABP5,FGA,FGB,FGG,FLG,FMO3,FN1,GAPDH,GC,H1-3,H2BC12,HBB,HP,HPX,HRG,IGHA1,IGHG1,IGHG3,IGHG4,IGHM,IGKC,IGLL5,IGLV3-25,ITIH1,ITIH2,JCHAIN,JUP,KAT6B,KPRP,KRTAP11-1,LGALS7B,LIMA1,LTF,LYZ,MEGF6,ORM1,PHF19,PIP,PLG,PRDX2,PRR1…	93
Cellular Movement,Hematological System Development and Function,Immune Cell Trafficking	Cellular infiltration by granulocytes	6.49e-08		1.416	ANXA2,APOA1,APOE,C3,CFH,FABP5,PLG,PRSS3,S100A8,S100A9,SERPINA1,SERPINC1	12
Organismal Development,Tissue Development	Development of epithelial tissue	6.84e-05		1.415	ANXA2,APOA1,APOE,APOH,BCLAF1,C3,CFH,FN1,PLG,S100A8,S100A9,SERPINC1,VTN	13
Cellular Movement,Hematological System Development and Function,Immune Cell Trafficking	Cellular infiltration by leukocytes	6.82e-08		1.405	ANXA2,APOA1,APOE,C3,CFH,FABP5,FGB,FN1,HRG,LTF,PLG,PRSS3,S100A8,S100A9,SERPINA1,SERPINC1,SERPING1	17
Embryonic Development,Hair and Skin Development and Function,Organ Development,Organismal Development,Tissue Development	Formation of skin	1.61e-05		1.387	CALML5,CASP14,DSC1,DSG1,DSP,FABP5,FLG,FN1,JUP,S100A8,SPRR1B	11
Cellular Movement,Hematological System Development and Function,Immune Cell Trafficking,Inflammatory Response	Cell movement of phagocytes	3.8e-08		1.339	ANXA2,APOA1,APOE,C3,CFH,DMBT1,FABP5,FGA,FN1,HP,HRG,PLG,S100A8,S100A9,SERPINA1,SERPINA3,SERPINC1,SERPING1,VTN	19
Cancer,Organismal Injury and Abnormalities	Intraabdominal organ tumor	0.000499		1.254	A1BG,A2M,ACTB,ACTG1,AFM,AHNAK,AHSG,AMBP,ANXA2,APOA1,APOA4,APOB,APOC3,APOE,APOH,AZGP1,BCLAF1,C1QC,C3,C4B,C4BPA,C8A,CALML5,CASD1,CASP14,CD5L,CFH,CLU,CP,CRYBG3,DMBT1,DSC1,DSG1,DSP,DTX3,FABP5,FGA,FGB,FGG,FLG,FMO3,FN1,GAPDH,GC,H1-3,HBB,HP,HPX,HRG,IGHG1,IGHG3,IGHM,IGKC,IGLL5,ITIH1,ITIH2,JCHAIN,JUP,KAT6B,KPRP,KRTAP11-1,LIMA1,LTF,LYZ,MEGF6,ORM1,PHF19,PIP,PLG,PRDX2,PRR11,PRSS3,S100A8,S100A9,SERPINA1,SERPI…	88
Gastrointestinal Disease,Hepatic System Disease,Organismal Injury and Abnormalities	Liver Damage	0.000296		1.219	APOE,C3,CFH,HPX,PLG,SERPINA1,SERPING1	7
Hematological System Development and Function	Coagulation	3.83e-11		1.204	ANXA2,APOE,APOH,C3,FGA,FGG,HP,HRG,PLG,PRDX2,S100A9,SERPINC1,VTN	13
Cardiovascular System Development and Function,Cellular Development,Cellular Function and Maintenance,Cellular Growth and Proliferation,Organismal Development,Tissue Development	Proliferation of endothelial cells	5.3e-05		1.182	APOA1,APOE,APOH,BCLAF1,C3,FN1,PLG,S100A8,S100A9,SERPINC1	10
Cell Death and Survival,Organismal Injury and Abnormalities	Apoptosis of tumor cell lines	0.00126		1.168	AHNAK,ANXA2,APOE,BCLAF1,C3,CASP14,CFH,CLU,DSG1,DSP,FGA,FN1,GAPDH,HBB,IGHG1,IGHM,JUP,PLG,S100A8,S100A9,TF,VTN	22
Inflammatory Response,Organismal Injury and Abnormalities	Inflammation of absolute anatomical region	1.55e-14		1.166	A1BG,ACTB,AHNAK,AHSG,AMBP,APOA1,APOA4,APOB,APOE,APOH,AZGP1,C3,C4B,CD5L,CFH,CLU,CP,DMBT1,DSG1,FABP5,FGA,FGB,FGG,FLG,FMO3,FN1,GAPDH,GC,HBB,HP,HPX,HRG,IGHD,IGHG1,IGHG3,IGHG4,IGHM,IGKC,ITIH1,JCHAIN,LTF,LYZ,PHF19,PLG,PRDX2,PRSS3,S100A8,S100A9,SERPINA1,SERPINC1,TF	51
Hematological System Development and Function,Immune Cell Trafficking,Inflammatory Response,Tissue Development	Accumulation of leukocytes	7.63e-08		1.152	APOA1,APOC3,APOE,C3,CD5L,DSC1,LTF,PLG,S100A8,S100A9,SERPINC1,SERPING1	12
Cellular Movement	Migration of melanoma cell lines	0.00031		1.148	AHNAK,HRG,PRDX2,S100A8,S100A9,VTN	6
Cell Death and Survival	Apoptosis	0.00191		1.143	A2M,AHNAK,ANXA2,APOA1,APOC3,APOE,BCLAF1,C3,CASP14,CD5L,CFH,CLU,DSG1,DSP,FGA,FN1,GAPDH,HBB,HRG,IGHG1,IGHM,JUP,LTF,PIP,PLG,PRDX2,S100A8,S100A9,SERPINA1,SERPINA3,SERPINC1,TF,VTN	33
Cellular Movement,Hematological System Development and Function,Immune Cell Trafficking,Inflammatory Response	Infiltration by neutrophils	7.34e-08		1.142	ANXA2,APOA1,APOE,C3,CFH,FABP5,PLG,S100A8,S100A9,SERPINA1,SERPINC1	11
Tissue Development	Accumulation of cells	1.74e-07		1.141	APOA1,APOC3,APOE,C3,CD5L,CLU,DSC1,LTF,PLG,S100A8,S100A9,SERPINC1,SERPING1	13
Cell Death and Survival,Organismal Injury and Abnormalities	Cell death of tumor cell lines	0.00148		1.122	AHNAK,ANXA2,APOB,APOE,BCLAF1,C3,CASP14,CFH,CLU,DSG1,DSP,FGA,FN1,GAPDH,HBB,IGHG1,IGHM,JUP,PLG,PRDX2,S100A8,S100A9,SERPINA3,TF,VTN	25
Hematological System Development and Function,Immune Cell Trafficking,Inflammatory Response,Tissue Development	Accumulation of phagocytes	2.9e-06		1.111	APOA1,APOC3,APOE,C3,DSC1,PLG,S100A8,S100A9	8
Cellular Movement,Immune Cell Trafficking	Leukocyte migration	6.15e-11		1.087	ACTB,ANXA2,APOA1,APOB,APOE,C3,CD5L,CFH,CLU,DMBT1,FABP5,FGA,FGB,FN1,GC,HP,HPX,HRG,LTF,PLG,PRSS3,S100A8,S100A9,SERPINA1,SERPINA3,SERPINC1,SERPING1,VTN	28
Hematological System Development and Function,Tissue Development	Accumulation of myeloid cells	1.1e-07		1.084	APOA1,APOC3,APOE,C3,DSC1,LTF,PLG,S100A8,S100A9,SERPING1	10
Cancer,Organismal Injury and Abnormalities	Carcinoma	0.000784		1.076	A1BG,A2M,ACTB,ACTG1,AFM,AHNAK,AHSG,AMBP,ANXA2,APOA1,APOA4,APOB,APOC3,APOE,APOH,AZGP1,BCLAF1,C1QC,C3,C4B,C4BPA,C8A,CALML5,CASD1,CASP14,CD5L,CFH,CLU,CP,CRYBG3,DMBT1,DSC1,DSG1,DSP,DTX3,FABP5,FGA,FGB,FGG,FLG,FMO3,FN1,GAPDH,GC,H1-3,H2BC12,HBB,HP,HPX,HRG,IGHG1,IGHG3,IGHG4,IGHM,IGKC,IGLL5,ITIH1,ITIH2,JCHAIN,JUP,KAT6B,KPRP,KRTAP11-1,LGALS7B,LIMA1,LTF,LYZ,MEGF6,ORM1,PHF19,PIP,PLG,PRDX2,PRR11,PRSS3,S100A8,…	91
Cancer,Organismal Injury and Abnormalities	Upper abdominal cancer	3.19e-06		1.067	A1BG,A2M,ACTB,ACTG1,AFM,AHNAK,AHSG,AMBP,ANXA2,APOA1,APOA4,APOB,APOC3,APOE,APOH,AZGP1,BCLAF1,C1QC,C3,C4BPA,C8A,CASD1,CD5L,CFH,CLU,CP,CRYBG3,DMBT1,DSG1,DSP,FABP5,FGA,FGB,FGG,FLG,FN1,GAPDH,GC,HBB,HP,HPX,HRG,IGHG1,IGHG3,IGKC,IGLL5,ITIH1,ITIH2,JCHAIN,JUP,KAT6B,KPRP,KRTAP11-1,LTF,LYZ,MEGF6,ORM1,PHF19,PIP,PLG,PRDX2,PRR11,PRSS3,S100A8,SERPINA1,SERPINA3,SERPINC1,SERPING1,SPRR1B,SPRR2A,SULT1C2,TF,VTN,WDR81…	75
Cancer,Gastrointestinal Disease,Organismal Injury and Abnormalities	Digestive system cancer	4.05e-05		1.067	A1BG,A2M,ACTB,ACTG1,AFM,AHNAK,AHSG,AMBP,ANXA2,APOA1,APOA4,APOB,APOC3,APOE,APOH,AZGP1,BCLAF1,C1QC,C3,C4B,C4BPA,C8A,CALML5,CASD1,CASP14,CD5L,CFH,CLU,CP,CRYBG3,DMBT1,DSC1,DSG1,DSP,DTX3,FABP5,FGA,FGB,FGG,FLG,FMO3,FN1,GAPDH,GC,H1-3,HBB,HP,HPX,HRG,IGHG1,IGHG3,IGHG4,IGKC,IGLL5,ITIH1,ITIH2,JCHAIN,JUP,KAT6B,KPRP,KRTAP11-1,LIMA1,LTF,LYZ,MEGF6,ORM1,PHF19,PIP,PLG,PRDX2,PRR11,PRSS3,S100A8,S100A9,SERPINA1,SERP…	87
Inflammatory Response,Organismal Injury and Abnormalities,Respiratory Disease	Inflammation of respiratory system component	9.88e-05		1.067	ACTB,AMBP,APOA1,APOE,C3,C4B,CFH,CP,FGA,FLG,FN1,GAPDH,ITIH2,LTF,LYZ,SERPINA1,SERPINC1	17
Cell Death and Survival,Organismal Injury and Abnormalities	Necrosis	0.00104		1.044	A2M,ACTB,AHNAK,ANXA2,APOA1,APOB,APOC3,APOE,BCLAF1,C3,CASP14,CD5L,CFH,CLU,DSG1,DSP,FGA,FN1,GAPDH,HBB,HPX,IGHG1,IGHM,JUP,LTF,PIP,PLG,PRDX2,S100A8,S100A9,SERPINA1,SERPINA3,SERPINC1,TF,VTN	35
Lipid Metabolism,Small Molecule Biochemistry	Lipolysis	0.000439		1.035	APOA1,APOC3,APOE,AZGP1,C3,CD5L,FABP5	7
Lipid Metabolism,Molecular Transport,Small Molecule Biochemistry	Concentration of cholesterol ester	7.72e-05		1	APOA1,APOC3,APOE,CLU	4
Hematological System Development and Function,Immune Cell Trafficking,Inflammatory Response,Tissue Development	Accumulation of granulocytes	2.55e-05		1	DSC1,LTF,PLG,S100A8,S100A9,SERPING1	6
Gastrointestinal Disease,Organismal Injury and Abnormalities	Damage of digestive system	3.89e-05		0.98	APOE,APOH,C3,CFH,HPX,LTF,PLG,SERPINA1,SERPING1	9
Cancer,Organismal Injury and Abnormalities	Abdominal cancer	4.37e-05		0.97	A1BG,A2M,ACTB,ACTG1,AFM,AHNAK,AHSG,AMBP,ANXA2,APOA1,APOA4,APOB,APOC3,APOE,APOH,AZGP1,BCLAF1,C1QC,C3,C4B,C4BPA,C8A,CALML5,CASD1,CASP14,CD5L,CFH,CLU,CP,CRYBG3,DMBT1,DSC1,DSG1,DSP,DTX3,FABP5,FGA,FGB,FGG,FLG,FMO3,FN1,GAPDH,GC,H1-3,HBB,HP,HPX,HRG,IGHA1,IGHG1,IGHG3,IGHG4,IGHM,IGKC,IGLL5,ITIH1,ITIH2,JCHAIN,JUP,KAT6B,KPRP,KRTAP11-1,LGALS7B,LIMA1,LTF,LYZ,MEGF6,ORM1,PHF19,PIP,PLG,PRDX2,PRR11,PRSS3,S100A8,S…	91
Immunological Disease,Inflammatory Disease,Organismal Injury and Abnormalities	Immune mediated inflammatory disease	1.95e-17		0.97	A1BG,ACTB,AHNAK,AHSG,APOA1,APOE,APOH,AZGP1,C3,C4B,CALML5,CFH,CLU,CP,DSC1,DSG1,FABP5,FGB,FGG,FLG,FN1,GAPDH,HBB,HP,HPX,HRG,IGHA1,IGHD,IGHG1,IGHG3,IGHM,IGKC,JCHAIN,JUP,KAT6B,LTF,LYZ,PHF19,PLG,PRDX2,S100A8,S100A9,SERPINC1,SERPING1,SPRR2A,TF,VTN	47
Cardiovascular Disease,Organismal Injury and Abnormalities	Arterial lesion	0.000515		0.958	APOA1,APOA4,APOB,APOE,C3,FGG,FN1,PLG	8
Hematological System Development and Function,Inflammatory Response,Tissue Morphology	Quantity of macrophages	0.000245		0.941	AMBP,APOB,APOE,C3,CD5L,CLU,FABP5,PLG	8
Infectious Diseases,Organismal Injury and Abnormalities	Infection of mammalia	0.000103		0.934	AHNAK,APOE,C3,CD5L,IGHM,JCHAIN,PLG,S100A9,SERPINC1	9
Cardiovascular Disease,Organismal Injury and Abnormalities	Size of atherosclerotic lesion	0.00103		0.93	APOA1,APOA4,APOB,APOE	4
Cell-To-Cell Signaling and Interaction,Inflammatory Response	Immune response of T lymphocytes	0.000507		0.927	APOA1,APOE,FN1,IGHM,VTN	5
Organismal Injury and Abnormalities	Organ Degeneration	0.00108		0.92	APOE,C3,CFH,CLU,CP,DSC1,GAPDH,SERPINA3,SERPINC1,SERPING1,TF,WDR81	12
Molecular Transport	Quantity of heavy metal	0.000328		0.883	CP,HP,HPX,LTF,TF	5
Hematological System Development and Function,Tissue Morphology	Quantity of leukocytes	2.95e-07		0.878	AMBP,APOA1,APOB,APOE,BCLAF1,C3,CD5L,CFH,CLU,FABP5,HBB,HPX,HRG,IGHA1,IGHM,IGKC,IGLL5,JCHAIN,PLG,S100A8,S100A9,SERPINA1,VTN	23
Cellular Movement,Hematological System Development and Function,Immune Cell Trafficking,Inflammatory Response	Cellular infiltration by phagocytes	4.57e-07		0.866	ANXA2,APOA1,APOE,C3,CFH,FABP5,HRG,PLG,S100A8,S100A9,SERPINA1,SERPINC1,SERPING1	13
Hematological Disease,Immunological Disease,Organismal Injury and Abnormalities	Lymphopenia	0.00113		0.846	C3,IGHG1,IGHM,IGKC	4
Hematological System Development and Function,Immune Cell Trafficking,Inflammatory Response,Tissue Development	Accumulation of macrophages	7.04e-05		0.808	APOA1,APOC3,APOE,PLG,S100A9	5
Inflammatory Response,Organismal Injury and Abnormalities	Inflammation of organ	3.26e-17		0.801	ACTB,AHNAK,AMBP,APOA1,APOA4,APOB,APOE,APOH,C3,C4B,CD5L,CFH,CLU,DMBT1,DSC1,DSG1,DSP,FABP5,FGA,FGG,FLG,FMO3,FN1,GAPDH,GC,HBB,HP,HPX,HRG,IGHD,IGHG1,IGHG3,IGHG4,IGHM,IGKC,JCHAIN,JUP,LTF,LYZ,PHF19,PLG,PRDX2,PRSS3,S100A8,S100A9,SERPINA1,SERPINC1,SERPING1,SPRR2A,TF	50
Cancer,Organismal Injury and Abnormalities	Extrapancreatic malignant tumor	0.00026		0.8	A1BG,A2M,ACTB,ACTG1,AFM,AHNAK,AHSG,AMBP,ANXA2,APOA1,APOA4,APOB,APOC3,APOE,APOH,AZGP1,BCLAF1,C1QC,C3,C4B,C4BPA,C8A,CALML5,CASD1,CASP14,CD5L,CFH,CLU,CP,CRYBG3,DMBT1,DSC1,DSG1,DSP,DTX3,FABP5,FGA,FGB,FGG,FLG,FMO3,FN1,GAPDH,GC,H1-3,H2BC12,HBB,HP,HPX,HRG,IGHA1,IGHG1,IGHG3,IGHG4,IGHM,IGKC,IGLL5,IGLV3-25,ITIH1,ITIH2,JCHAIN,JUP,KAT6B,KPRP,KRTAP11-1,LGALS7B,LIMA1,LTF,LYZ,MEGF6,ORM1,PHF19,PIP,PLG,PRDX2,PRR1…	93
Cardiovascular Disease,Neurological Disease,Organismal Injury and Abnormalities,Skeletal and Muscular Disorders	Cardiomyopathy	2.27e-10		0.768	A2M,AHNAK,AHSG,ANXA2,APOA1,APOA4,APOB,APOC3,APOE,BCLAF1,C3,C4B,CLU,DSP,FGB,FGG,FN1,GAPDH,HBB,HP,HPX,ITIH2,JUP,LTF,PLG,S100A8,SERPINC1,SERPING1,TF,UBA52,VTN	31
Cellular Movement,Hematological System Development and Function,Immune Cell Trafficking,Inflammatory Response	Cell movement of neutrophils	3.2e-07		0.766	ANXA2,APOA1,APOE,C3,CFH,FABP5,FN1,PLG,S100A8,S100A9,SERPINA1,SERPINC1,VTN	13
Cancer,Organismal Injury and Abnormalities	Non rhabdoid tumor	2.97e-06		0.765	ACTB,ACTG1,AHNAK,AHSG,ANXA2,APOA1,APOA4,APOB,APOE,BCLAF1,C1QC,C3,C4B,C8A,CD5L,CFH,CLU,CP,CRYBG3,DMBT1,DSC1,DSG1,DSP,DTX3,FABP5,FGA,FGG,FLG,FMO3,FN1,GC,H1-3,H2BC12,HBB,HP,HPX,HRG,IGHA1,IGHG1,IGHG4,IGHM,IGKC,IGLL5,IGLV3-25,ITIH1,JCHAIN,KAT6B,KPRP,KRTAP11-1,LIMA1,LTF,LYZ,MEGF6,ORM1,PHF19,PIP,PLG,PRDX2,PRR11,PRSS3,S100A8,S100A9,SERPINA1,SERPINA3,SERPINC1,SERPING1,SULT1C2,TF,VTN,WDR81	70
Cellular Movement,Hematological System Development and Function,Immune Cell Trafficking	Cellular infiltration by inflammatory leukocytes	0.00159		0.747	APOA1,APOE,FABP5,LTF	4
Hematological System Development and Function,Tissue Morphology	Quantity of myeloid cells	1.34e-06		0.732	AMBP,APOB,APOE,C3,CD5L,CFH,CLU,FABP5,HBB,HRG,PLG,PRDX2,S100A8,S100A9,SERPINA1,TF,VTN	17
Cell Death and Survival,Organismal Injury and Abnormalities	Cell death of neuroblastoma cell lines	0.00016		0.713	APOE,CFH,CLU,GAPDH,PRDX2,SERPINA3,VTN	7
Lipid Metabolism,Molecular Transport,Small Molecule Biochemistry	Uptake of lipid	3.2e-08		0.688	A2M,APOA1,APOA4,APOC3,APOE,AZGP1,C3,FABP5,GC,LIMA1	10
Cellular Movement,Connective Tissue Development and Function	Migration of fibroblasts	0.00058		0.685	ACTB,APOE,CFH,FN1,LTF,VTN	6
Cellular Assembly and Organization,Organismal Development,Tissue Development	Formation of filaments	0.00158		0.664	A2M,ACTB,ACTG1,APOA1,APOE,FGB,FN1,SERPINA3,VTN	9
Hematological System Development and Function,Tissue Morphology	Quantity of blood cells	1.25e-07		0.658	AMBP,APOA1,APOB,APOE,BCLAF1,C3,CD5L,CFH,CLU,FABP5,HBB,HPX,HRG,IGHA1,IGHM,IGKC,IGLL5,JCHAIN,PLG,PRDX2,S100A8,S100A9,SERPINA1,TF,VTN	25
Cellular Movement	Migration of connective tissue cells	0.000274		0.655	ACTB,APOE,CFH,FN1,LIMA1,LTF,VTN	7
Cardiovascular System Development and Function,Tissue Morphology	Permeability of vasculature	0.00159		0.651	APOE,C3,PLG,SERPINC1,SERPING1	5
Hematological System Development and Function,Inflammatory Response,Tissue Morphology	Quantity of phagocytes	4.13e-06		0.639	AMBP,APOB,APOE,C3,CD5L,CFH,CLU,FABP5,HRG,IGHM,PLG,S100A8,S100A9,VTN	14
Cardiovascular System Development and Function,Organismal Development	Vasculogenesis	9.57e-05		0.63	ANXA2,APOA1,APOB,APOE,APOH,BCLAF1,C1QC,C3,FN1,HRG,ORM1,PLG,S100A8,S100A9,SERPINC1,TF,VTN	17
Cardiovascular Disease,Organismal Injury and Abnormalities	Atherosclerotic lesion	7.21e-05		0.63	APOA1,APOA4,APOB,APOE,FGG,FN1,PLG	7
Tissue Morphology	Quantity of cells	1.85e-09		0.609	A2M,AMBP,APOA1,APOA4,APOB,APOE,BCLAF1,C3,CD5L,CFH,CLU,CP,DMBT1,DSP,FABP5,FN1,HBB,HP,HPX,HRG,IGHA1,IGHM,IGKC,IGLL5,JCHAIN,JUP,KAT6B,ORM1,PHF19,PLG,PRDX2,PRR11,S100A8,S100A9,SERPINA1,SERPING1,TF,VTN	38
Lipid Metabolism,Small Molecule Biochemistry,Vitamin and Mineral Metabolism	Steroid metabolism	3.35e-05		0.581	APOA1,APOA4,APOB,APOC3,APOE,GC,PLG,SERPINA1,SERPINA6	9
Cellular Movement,Hematological System Development and Function,Immune Cell Trafficking	Cell movement of granulocytes	5.57e-08		0.561	ANXA2,APOA1,APOE,C3,CFH,FABP5,FN1,LTF,PLG,PRSS3,S100A8,S100A9,SERPINA1,SERPINC1,VTN	15
Immunological Disease,Organismal Injury and Abnormalities	Abnormal morphology of lymphoid organ	2.79e-05		0.555	APOE,AZGP1,C3,CD5L,HP,HPX,IGHM,PHF19,PLG,PRDX2,TF	11
Cellular Compromise	Injury of cells	0.000103		0.555	C3,CFH,CLU,HP,HPX	5
Organismal Injury and Abnormalities	Size of lesion	7.46e-05		0.551	APOA1,APOA4,APOB,APOE,BCLAF1,C3,CLU,FGB,FGG,PRDX2,SERPINA1,SERPING1	12
Ophthalmic Disease,Organismal Injury and Abnormalities	Disease of retina	4.55e-06		0.492	APOB,APOE,C1QC,C3,CFH,CLU,CP,FGA,FGB,FGG,FN1,GAPDH,PLG,PRDX2,SERPINA3,SERPINC1,SERPING1,TF	18
Cancer,Organismal Injury and Abnormalities	Genitourinary tumor	2.15e-06		0.471	A1BG,A2M,ACTB,ACTG1,AFM,AHNAK,AHSG,AMBP,ANXA2,APOA1,APOA4,APOB,APOE,APOH,AZGP1,BCLAF1,C1QC,C3,C4BPA,C8A,CASD1,CASP14,CD5L,CFH,CLU,CP,CRYBG3,DMBT1,DSC1,DSG1,DSP,DTX3,FABP5,FGA,FGG,FLG,FMO3,FN1,GAPDH,GC,H1-3,H2BC12,HBB,HP,HPX,HRG,IGHA1,IGHG1,IGHG4,IGHM,IGKC,ITIH1,ITIH2,JCHAIN,JUP,KAT6B,KPRP,KRTAP11-1,LGALS7B,LIMA1,LTF,LYZ,MEGF6,ORM1,PHF19,PIP,PLG,PRDX2,PRR11,PRSS3,S100A8,S100A9,SERPINA1,SERPINA3,SE…	84
Organismal Injury and Abnormalities	Fibrosis	1.31e-07		0.461	APOA1,APOB,APOE,C3,CFH,CLU,CP,DSP,FGG,FN1,HBB,HP,HPX,IGHG2,IGHM,IGLC3,IGLL5,PLG,S100A8,S100A9,SERPINA1,SERPINC1,TF,VTN	24
Connective Tissue Development and Function,Tissue Morphology	Quantity of adipose tissue	0.00126		0.447	AHNAK,APOA4,APOB,APOC3,APOE,C3,FABP5	7
Cardiovascular Disease,Organismal Injury and Abnormalities	Infarction	7.59e-07		0.407	APOA1,APOB,APOC3,APOE,BCLAF1,C3,C4B,CLU,FGB,FGG,FN1,PLG,SERPINC1,SERPING1,TF	15
Cellular Movement,Hematological System Development and Function,Immune Cell Trafficking	Migration of antigen presenting cells	1.33e-06		0.398	APOA1,APOE,C3,DMBT1,FGA,FN1,PLG,S100A8,VTN	9
Connective Tissue Development and Function,Tissue Morphology	Quantity of connective tissue	5.99e-05		0.375	AHNAK,APOA4,APOB,APOC3,APOE,C3,FABP5,FN1,HBB,HP,IGHM,PLG,TF	13
Tissue Development	Growth of epithelial tissue	0.00123		0.371	APOA1,APOE,APOH,BCLAF1,C3,CLU,FN1,JUP,LTF,PLG,S100A8,S100A9,SERPINC1	13
Hematological System Development and Function,Tissue Morphology	Quantity of antigen presenting cells	0.000373		0.348	AMBP,APOB,APOE,C3,CD5L,CLU,FABP5,IGHM,PLG	9
Organismal Injury and Abnormalities	Area of lesion	6.16e-05		0.346	APOA1,APOB,APOE,BCLAF1,C3	5
Organismal Injury and Abnormalities	Non-malignant disorder	9.38e-06		0.342	ACTB,ACTG1,AHNAK,AHSG,AMBP,ANXA2,APOA1,APOB,APOE,BCLAF1,C3,C4B,C4BPA,CFH,CLU,DMBT1,FABP5,FN1,GC,HP,IGHG1,IGHG2,IGHM,JCHAIN,KAT6B,KPRP,LTF,LYZ,PLG,PRDX2,S100A8,S100A9,SERPINA1,SERPINC1,SPRR2A,VTN,WDR81	37
Hematological System Development and Function,Tissue Morphology	Quantity of granulocytes	0.000327		0.315	AMBP,C3,CD5L,CFH,CLU,S100A8,S100A9,SERPINA1,VTN	9
Cellular Movement	Cell movement of melanoma cell lines	8.33e-05		0.301	AHNAK,FN1,HRG,PRDX2,S100A8,S100A9,VTN	7
Organismal Injury and Abnormalities	Abnormal morphology of body cavity	0.00112		0.294	AMBP,APOA1,APOE,AZGP1,C3,CD5L,CFH,CLU,CP,DSP,FGA,FN1,HP,HPX,IGHM,IGKC,JUP,PHF19,PLG,PRDX2,TF	21
Cellular Assembly and Organization,Neurological Disease,Organismal Development,Organismal Injury and Abnormalities,Tissue Development	Formation of amyloid fibrils	8.61e-06		0.29	A2M,APOE,CLU,LYZ,SERPINA3	5
Molecular Transport	Transport of heavy metal	0.000302		0.289	CLU,CP,HP,HPX,LTF,TF	6
Cardiovascular System Development and Function,Cell-To-Cell Signaling and Interaction	Binding of endothelial cells	1.88e-05		0.288	ANXA2,APOE,C3,FN1,PLG,SERPINA1,SERPING1,VTN	8
Cancer,Dermatological Diseases and Conditions,Organismal Injury and Abnormalities	Hyperplasia of skin	8.41e-06		0.283	DSC1,FLG,PRSS3,S100A8,S100A9,SPRR1B,SPRR2A	7
Endocrine System Disorders,Metabolic Disease,Organismal Injury and Abnormalities	Insulin resistance	0.000121		0.277	AHSG,APOA1,APOB,APOC3,APOE,C3,CD5L,CLU,LTF,PRDX2,S100A8	11
Hematological System Development and Function	Hemostasis	2.14e-14		0.22	ANXA2,APOA4,APOE,APOH,C3,FGA,FGB,FGG,FN1,HP,HRG,IGHM,PLG,PRDX2,S100A9,SERPINC1,VTN	17
Cellular Movement	Movement of bacteria	5.11e-06		0.2	ANXA2,FN1,HRG,JUP,S100A9	5
Cell Death and Survival,Organismal Injury and Abnormalities	Cell death of immune cells	6.52e-05		0.173	APOB,APOE,C3,CD5L,CFH,CLU,FN1,GAPDH,HBB,IGHM,LTF,PIP,S100A8,VTN	14
Infectious Diseases,Organismal Injury and Abnormalities	Parasitic Infection	0.000307		0.168	AHNAK,APOE,APOH,C3,HBB,IGHM,JCHAIN	7
Cell Death and Survival,Organismal Injury and Abnormalities	Cell death of endothelial cells	0.00167		0.165	PLG,PRDX2,S100A8,S100A9,SERPINA1,SERPINC1	6
Gastrointestinal Disease,Inflammatory Disease,Inflammatory Response,Organismal Injury and Abnormalities	Enteritis	4.41e-05		0.162	APOA4,APOH,C3,DMBT1,FGA,FMO3,FN1,HP,IGHG4,IGHM,LTF,PLG,S100A8,S100A9,TF	15
Protein Trafficking	Interaction of protein	0.000502		0.162	FGA,FGB,FN1,GAPDH,TF,WDR81	6
Hematological System Development and Function,Tissue Morphology	Quantity of mononuclear leukocytes	0.000117		0.156	APOA1,APOE,BCLAF1,C3,CD5L,CLU,FABP5,HPX,HRG,IGHA1,IGHM,IGKC,IGLL5,JCHAIN,S100A8,S100A9	16
Cardiovascular System Development and Function,Cellular Development,Cellular Function and Maintenance,Cellular Growth and Proliferation,Organismal Development,Tissue Development	Cell proliferation of vascular endothelial cells	0.000954		0.156	BCLAF1,C3,FN1,PLG,S100A8,S100A9	6
Organismal Injury and Abnormalities	Abnormal morphology of abdomen	3.77e-05		0.152	AMBP,APOA1,APOE,AZGP1,C3,CFH,CLU,CP,FGA,HP,HPX,IGHM,IGKC,JUP,PHF19,PLG,PRDX2,TF	18
Cell Death and Survival,Cellular Function and Maintenance	Clearance of cells	0.00173		0.152	ANXA2,FABP5,FGA,PLG	4
Immunological Disease,Organismal Injury and Abnormalities	Enlargement of lymphoid organ	8.03e-06		0.152	APOE,AZGP1,C3,HP,HPX,PHF19,PLG,PRDX2,TF	9
Immunological Disease,Inflammatory Disease,Organismal Injury and Abnormalities	Enlargement of spleen	5.3e-05		0.152	AZGP1,C3,HP,HPX,PHF19,PLG,PRDX2,TF	8
Immunological Disease,Organismal Injury and Abnormalities	Abnormal morphology of spleen	9.66e-05		0.152	AZGP1,C3,HP,HPX,IGHM,PHF19,PLG,PRDX2,TF	9
Cell-To-Cell Signaling and Interaction,Cellular Function and Maintenance,Hematological System Development and Function,Inflammatory Response	Phagocytosis by macrophages	0.00134		0.145	C3,CD5L,HPX,S100A9,VTN	5
Cell Signaling,Cellular Function and Maintenance,Molecular Transport,Vitamin and Mineral Metabolism	Flux of Ca2+	1.4e-05		0.135	A2M,ANXA2,APOA1,APOE,C3,FN1,GC,IGHM,SERPINA1,VTN	10
Cellular Function and Maintenance	Ion homeostasis of cells	0.000314		0.135	A2M,ANXA2,APOA1,APOE,C3,CP,FN1,GC,IGHM,SERPINA1,TF,VTN	12
Cardiovascular Disease,Hematological Disease,Organismal Injury and Abnormalities	Anemia	9.55e-06		0.115	ACTB,AMBP,APOE,C3,C4B,CFH,CP,FN1,HBB,HPX,PLG,PRDX2,TF	13
Organismal Injury and Abnormalities,Respiratory Disease	Damage of lung	6.7e-16		0.113	AHSG,AMBP,ANXA2,APOH,AZGP1,C3,C4B,CD5L,CLU,FN1,GAPDH,GC,HBB,JCHAIN,PLG,S100A8,S100A9,SERPINC1,SERPING1,TF	20
Free Radical Scavenging	Production of reactive oxygen species	0.00198		0.104	ACTB,ANXA2,APOE,C3,FN1,HBB,LTF,PRDX2,S100A8	9
Cellular Development,Cellular Growth and Proliferation,Hematological System Development and Function,Lymphoid Tissue Structure and Development	Cell proliferation of T lymphocytes	0.000127		0.086	A2M,AHNAK,APOE,APOH,BCLAF1,C3,DSG1,FN1,HPX,IGHG1,IGHM,LTF,PRDX2	13
Humoral Immune Response,Inflammatory Response	Complement activation	5.39e-14		0.085	APOE,C1QC,C3,C4B,C8A,CD5L,CFH,CLU,IGHG1,JCHAIN	10
Cell-To-Cell Signaling and Interaction,Hematological System Development and Function,Immune Cell Trafficking	Binding of antigen presenting cells	5.89e-06		0.059	A2M,APOA1,APOE,APOH,FGA,ORM1	6
Cellular Movement,Hematological System Development and Function,Immune Cell Trafficking,Inflammatory Response	Cell movement of monocytes	6.21e-05		0.059	ANXA2,APOA1,APOE,FN1,HP,PLG,SERPINA3	7
Cancer,Organismal Injury and Abnormalities	Malignant solid tumor	0.00145		0.057	A1BG,A2M,ACTB,ACTG1,AFM,AHNAK,AHSG,AMBP,ANXA2,APOA1,APOA4,APOB,APOC3,APOE,APOH,AZGP1,BCLAF1,C1QC,C3,C4B,C4BPA,C8A,CALML5,CASD1,CASP14,CD5L,CFH,CLU,CP,CRYBG3,DMBT1,DSC1,DSG1,DSP,DTX3,FABP5,FGA,FGB,FGG,FLG,FMO3,FN1,GAPDH,GC,H1-3,H2BC12,HBB,HP,HPX,HRG,IGHA1,IGHG1,IGHG3,IGHG4,IGHM,IGKC,IGLL5,IGLV3-25,ITIH1,ITIH2,JCHAIN,JUP,KAT6B,KPRP,KRTAP11-1,LGALS7B,LIMA1,LTF,LYZ,MEGF6,ORM1,PHF19,PIP,PLG,PRDX2,PRR1…	93
Cellular Movement	Migration of prostate cancer cell lines	0.000749		0.054	AHNAK,ANXA2,CLU,FABP5,FN1,VTN	6
Lipid Metabolism,Small Molecule Biochemistry	Synthesis of fatty acid	8.3e-08		0.051	APOA4,APOB,APOC3,APOE,CLU,FABP5,FN1,HBB,IGHM,LTF,PLG,SERPINC1,VTN	13
Hematological System Development and Function,Humoral Immune Response,Lymphoid Tissue Structure and Development,Tissue Morphology	Quantity of B lymphocytes	0.000518		0.042	APOE,BCLAF1,C3,HPX,IGHA1,IGHM,IGKC,IGLL5,JCHAIN	9
Cellular Movement,Hematological System Development and Function,Immune Cell Trafficking,Inflammatory Response	Chemotaxis of neutrophils	0.000238		0.035	APOA1,C3,S100A8,S100A9,SERPINA1,VTN	6
Cell Cycle,Gene Expression	Binding of DNA	0.000725		0.023	APOH,CLU,FN1,GAPDH,HP,LTF,PIP,PLG,SERPINC1,TF	10
Cell Death and Survival,Organismal Injury and Abnormalities	Cell death of phagocytes	0.00041		0	APOE,CD5L,CFH,HBB,LTF,S100A8,VTN	7
Nutritional Disease,Organismal Injury and Abnormalities	Weight loss	0.00111		0	APOA1,AZGP1,C3,FN1,IGHG1,LTF,PLG	7
Cell-To-Cell Signaling and Interaction,Hematological System Development and Function,Immune Cell Trafficking,Inflammatory Response	Adhesion of neutrophils	1.2e-09		-0.005	APOA1,C3,CFH,FGA,FN1,S100A8,S100A9,SERPINA1,VTN	9
Cellular Movement,Hematological System Development and Function,Immune Cell Trafficking,Inflammatory Response	Chemotaxis of phagocytes	1.09e-05		-0.025	APOA1,APOE,C3,HP,PLG,S100A8,S100A9,SERPINA1,SERPINA3,VTN	10
Connective Tissue Disorders,Inflammatory Disease,Organismal Injury and Abnormalities,Skeletal and Muscular Disorders	Rheumatic Disease	1.88e-09		-0.03	A1BG,ACTB,AHSG,APOA1,APOE,AZGP1,C3,CFH,CLU,CP,FGA,FGB,FGG,FN1,HBB,HP,IGHD,IGHG1,IGHM,IGKC,ITIH1,LTF,LYZ,PHF19,PLG,PRDX2,S100A8,S100A9,SERPINA1,SERPINC1,TF,VTN	32
Connective Tissue Disorders,Inflammatory Disease,Inflammatory Response,Organismal Injury and Abnormalities,Skeletal and Muscular Disorders	Inflammation of joint	1.91e-09		-0.03	A1BG,AHSG,APOA1,APOE,AZGP1,C3,CFH,CLU,CP,FGA,FGB,FGG,FN1,HBB,HP,IGHD,IGHG1,IGHM,IGKC,ITIH1,LTF,LYZ,PHF19,PLG,PRDX2,S100A8,S100A9,SERPINA1,SERPINC1,TF	30
Cancer,Organismal Injury and Abnormalities	Breast or ovarian neoplasm	1.9e-05		-0.034	A1BG,ACTG1,AFM,AHNAK,APOA1,APOB,APOE,APOH,AZGP1,BCLAF1,C3,CASD1,CASP14,CFH,CLU,CP,CRYBG3,DMBT1,DSP,DTX3,FABP5,FGA,FLG,FMO3,FN1,GAPDH,GC,H2BC12,HBB,HP,HPX,HRG,IGHM,JCHAIN,JUP,KAT6B,KPRP,LIMA1,LTF,ORM1,PIP,PLG,PRR11,PRSS3,S100A8,S100A9,SERPINA1,SERPINC1,SERPING1,SPRR2A,TF,VTN,WDR81	53
Cell Signaling,Cellular Function and Maintenance,Molecular Transport,Vitamin and Mineral Metabolism	Influx of Ca2+	2.78e-05		-0.036	A2M,ANXA2,APOA1,APOE,C3,FN1,IGHM,VTN	8
Cellular Movement	Chemotaxis of myeloid cells	8.1e-06		-0.044	APOA1,APOE,C3,HP,PLG,S100A8,S100A9,SERPINA1,SERPINA3,VTN	10
Cellular Movement,Hematological System Development and Function,Immune Cell Trafficking,Inflammatory Response	Chemotaxis of monocytes	0.00141		-0.044	APOA1,HP,PLG,SERPINA3	4
Cellular Function and Maintenance	Cellular homeostasis	0.00106		-0.045	A2M,ANXA2,APOA1,APOE,C3,CFH,CP,FABP5,FN1,GAPDH,GC,HPX,IGHM,IGKC,LTF,PLG,PRDX2,S100A8,S100A9,SERPINA1,SERPINA3,SULT1C2,TF,VTN	24
Cancer,Organismal Injury and Abnormalities	Extracranial solid tumor	0.00128		-0.047	A1BG,A2M,ACTB,ACTG1,AFM,AHNAK,AHSG,AMBP,ANXA2,APOA1,APOA4,APOB,APOC3,APOE,APOH,AZGP1,BCLAF1,C1QC,C3,C4B,C4BPA,C8A,CALML5,CASD1,CASP14,CD5L,CFH,CLU,CP,CRYBG3,DMBT1,DSC1,DSG1,DSP,DTX3,FABP5,FGA,FGB,FGG,FLG,FMO3,FN1,GAPDH,GC,H1-3,H2BC12,HBB,HP,HPX,HRG,IGHA1,IGHG1,IGHG3,IGHG4,IGHM,IGKC,IGLL5,IGLV3-25,ITIH1,ITIH2,JCHAIN,JUP,KAT6B,KPRP,KRTAP11-1,LGALS7B,LIMA1,LTF,LYZ,MEGF6,ORM1,PHF19,PIP,PLG,PRDX2,PRR1…	93
Cellular Movement,Hematological System Development and Function,Immune Cell Trafficking,Inflammatory Response	Chemotaxis of leukocytes	9.43e-06		-0.056	APOA1,APOE,C3,FN1,HP,PLG,S100A8,S100A9,SERPINA1,SERPINA3,VTN	11
Cellular Movement,Hematological System Development and Function,Immune Cell Trafficking,Inflammatory Response	Migration of phagocytes	3.37e-08		-0.063	ANXA2,APOA1,APOE,C3,CFH,DMBT1,FGA,FN1,PLG,S100A8,S100A9,SERPINC1,VTN	13
Cardiovascular Disease,Hematological Disease,Organismal Injury and Abnormalities	Thrombus	1.14e-09		-0.085	ANXA2,APOE,APOH,C3,C4BPA,CFH,FGA,FGB,FGG,HBB,HRG,JUP,PLG,PRDX2,SERPINC1,VTN	16
Cancer,Organismal Injury and Abnormalities,Tumor Morphology	Invasion of tumor	4.67e-06		-0.114	ANXA2,APOE,CLU,DSP,FN1,JUP,PLG,S100A8,S100A9	9
Cardiovascular Disease,Organismal Injury and Abnormalities	Fibrosis of heart	0.000754		-0.128	APOA1,APOE,C3,DSP,FN1,IGHM,PLG	7
Organismal Injury and Abnormalities,Renal and Urological Disease	Damage of kidney	6.85e-11		-0.147	AHSG,AMBP,APOE,C3,CD5L,CFH,CLU,FN1,GC,HPX,IGHM,LYZ,PLG,SERPINA3	14
Cell Death and Survival	Opsonization	7.09e-10		-0.147	APOH,C3,C4B,C4BPA,FN1,PLG	6
Cancer,Organismal Injury and Abnormalities	Lymphohematopoietic cancer	5.72e-07		-0.152	ACTB,ACTG1,AHNAK,AHSG,ANXA2,APOB,APOE,BCLAF1,C1QC,C3,C4B,C8A,CFH,CLU,CP,DMBT1,DSC1,DSG1,DSP,DTX3,FABP5,FGA,FGG,FLG,FMO3,FN1,GC,H1-3,H2BC12,HBB,HP,HPX,HRG,IGHA1,IGHG1,IGHG4,IGHM,IGKC,IGLL5,IGLV3-25,JCHAIN,KRTAP11-1,LIMA1,LTF,LYZ,MEGF6,ORM1,PHF19,PLG,PRSS3,S100A9,SERPINA1,SERPINA3,SERPINC1,SULT1C2,TF,VTN,WDR81	58
Cancer,Organismal Injury and Abnormalities	Hematological or lymphatic system tumor	1.07e-06		-0.152	ACTB,ACTG1,AHNAK,AHSG,ANXA2,APOB,APOE,BCLAF1,C1QC,C3,C4B,C8A,CFH,CLU,CP,DMBT1,DSC1,DSG1,DSP,DTX3,FABP5,FGA,FGG,FLG,FMO3,FN1,GC,H1-3,H2BC12,HBB,HP,HPX,HRG,IGHA1,IGHG1,IGHG4,IGHM,IGKC,IGLL5,IGLV3-25,JCHAIN,KRTAP11-1,LIMA1,LTF,LYZ,MEGF6,ORM1,PHF19,PLG,PRSS3,S100A9,SERPINA1,SERPINA3,SERPINC1,SULT1C2,TF,VTN,WDR81	58
Cancer,Organismal Injury and Abnormalities	Lymphatic system tumor	2.05e-06		-0.152	ACTB,ACTG1,AHNAK,AHSG,ANXA2,APOB,APOE,BCLAF1,C1QC,C3,C8A,CFH,CLU,DMBT1,DSC1,DSG1,DSP,FABP5,FGA,FLG,FN1,H1-3,H2BC12,HP,HPX,HRG,IGHA1,IGHG4,IGHM,IGKC,IGLL5,IGLV3-25,JCHAIN,KRTAP11-1,MEGF6,PHF19,PLG,PRSS3,S100A9,SERPINA1,SERPINA3,SERPINC1,SULT1C2,TF,VTN,WDR81	46
Immunological Disease,Organismal Injury and Abnormalities	Onset of autoimmune disease	3.76e-06		-0.152	APOC3,FGA,HPX,PLG	4
Cancer,Organismal Injury and Abnormalities	Lymphoid cancer	4.2e-06		-0.152	ACTG1,AHNAK,AHSG,ANXA2,APOB,APOE,BCLAF1,C1QC,C3,C8A,CFH,CLU,DMBT1,DSC1,DSG1,DSP,FABP5,FGA,FLG,FN1,H1-3,H2BC12,HP,HPX,HRG,IGHA1,IGHG4,IGHM,IGKC,IGLL5,IGLV3-25,JCHAIN,KRTAP11-1,MEGF6,PHF19,PLG,PRSS3,S100A9,SERPINA1,SERPINA3,SERPINC1,SULT1C2,TF,VTN,WDR81	45
Cellular Movement,Hematological System Development and Function,Immune Cell Trafficking	Influx of leukocytes	0.000471		-0.152	IGHM,PLG,S100A8,SERPINA1	4
Lymphoid Tissue Structure and Development,Tissue Morphology	Quantity of lymphatic system cells	0.000489		-0.156	APOA1,APOE,BCLAF1,C3,CD5L,FABP5,HPX,IGHA1,IGHM,IGKC,IGLL5,JCHAIN,PHF19,S100A8,S100A9	15
Cardiovascular Disease,Neurological Disease,Organismal Injury and Abnormalities,Skeletal and Muscular Disorders	Myocardial infarction	4.08e-08		-0.179	APOA1,APOB,APOC3,APOE,BCLAF1,C3,C4B,CLU,FGB,FGG,FN1,PLG,SERPINC1,TF	14
Protein Synthesis	Quantity of ldl cholesterol in blood	3.38e-06		-0.183	APOA1,APOB,APOC3,APOE,FGG	5
Lipid Metabolism,Molecular Transport,Small Molecule Biochemistry	Secretion of triacylglycerol	5.14e-07		-0.192	APOA1,APOA4,APOB,APOC3,APOE	5
Cellular Movement	Dissemination of cells	0.000624		-0.218	ANXA2,FN1,HRG,S100A9	4
Cellular Development,Cellular Growth and Proliferation	Proliferation of blood cells	4.35e-06		-0.223	A2M,AHNAK,APOA1,APOE,APOH,BCLAF1,C3,CLU,DSG1,FN1,HPX,IGHG1,IGHM,IGKC,IGLL5,LTF,PRDX2,S100A9,SERPINA1	19
Cellular Movement,Hematological System Development and Function,Immune Cell Trafficking,Inflammatory Response	Migration of neutrophils	0.00081		-0.236	CFH,FN1,S100A8,S100A9,SERPINC1	5
Organismal Injury and Abnormalities,Respiratory Disease	Lung injury	1.89e-15		-0.239	AHSG,AMBP,ANXA2,APOH,AZGP1,C3,C4B,CD5L,CLU,FN1,GAPDH,GC,HBB,JCHAIN,PLG,S100A8,S100A9,SERPINC1,TF	19
Cellular Function and Maintenance,Protein Degradation,Protein Synthesis	Catabolism of protein	2.17e-07		-0.242	AFM,AMBP,APOA1,APOB,APOE,AZGP1,C4BPA,CASP14,CFH,CLU,DSG1,GAPDH,PIP,PLG,PRSS3,TF,VTN,WDR81	18
Lipid Metabolism,Small Molecule Biochemistry	Binding of lipid	2.16e-07		-0.243	ANXA2,APOA1,APOB,APOE,APOH,FN1,SERPING1	7
Cell Death and Survival,Connective Tissue Disorders,Hematological Disease,Organismal Injury and Abnormalities	Hemolysis	1.23e-06		-0.244	APOE,C3,C4B,C8A,CFH,HBB,PLG,PRDX2	8
Cellular Movement,Hematological System Development and Function,Immune Cell Trafficking	Cell movement of mononuclear leukocytes	0.000186		-0.257	ACTB,ANXA2,APOA1,APOE,C3,FABP5,FN1,HP,HRG,PLG,SERPINA3,VTN	12
Cellular Function and Maintenance,Hematological System Development and Function,Inflammatory Response	Engulfment by macrophages	0.000205		-0.266	APOE,C3,CD5L,HPX,S100A9,VTN	6
Gastrointestinal Disease,Inflammatory Response,Organismal Injury and Abnormalities	Inflammation of gastrointestinal tract	4.17e-08		-0.267	APOA4,APOH,C3,DMBT1,DSG1,FGA,FLG,FMO3,FN1,HP,IGHD,IGHG1,IGHG4,IGHM,IGKC,JCHAIN,LTF,PLG,S100A8,S100A9,TF	21
Cell-To-Cell Signaling and Interaction,Hematological System Development and Function,Immune Cell Trafficking	Adhesion of granulocytes	4.7e-10		-0.279	APOA1,C3,CFH,FGA,FN1,LTF,S100A8,S100A9,SERPINA1,VTN	10
Infectious Diseases,Organismal Injury and Abnormalities	Infectivity of virus	2.04e-07		-0.298	ANXA2,DMBT1,FN1,PLG,SERPINA1,VTN	6
Cardiovascular Disease,Organismal Injury and Abnormalities	Cardiac lesion	0.000262		-0.301	APOA1,APOE,BCLAF1,C3,DSP,FN1,IGHM,PLG	8
Organismal Injury and Abnormalities	Benign lesion	1.38e-07		-0.308	AHNAK,ANXA2,APOA1,APOE,BCLAF1,C3,CFH,CLU,DMBT1,DSC1,DSG1,FABP5,FGA,FLG,FN1,HP,JCHAIN,JUP,KAT6B,KPRP,PLG,PRDX2,S100A8,S100A9,SERPINA1,SERPINC1,VTN,WDR81	28
Cell-To-Cell Signaling and Interaction,Hematological System Development and Function,Immune Cell Trafficking,Inflammatory Response	Binding of neutrophils	2.23e-10		-0.313	APOA1,C3,CFH,FGA,FN1,PLG,S100A8,S100A9,SERPINA1,VTN	10
Cell-To-Cell Signaling and Interaction,Hematological System Development and Function,Immune Cell Trafficking,Inflammatory Response	Binding of macrophages	2.23e-05		-0.314	APOA1,APOE,APOH,FGA,ORM1	5
Cell-To-Cell Signaling and Interaction,Cellular Movement,Hematological System Development and Function,Immune Cell Trafficking	Recruitment of mononuclear leukocytes	0.000936		-0.314	APOA1,APOE,FABP5,FN1,PLG	5
Cell Death and Survival	Cytolysis	8.71e-08		-0.32	APOE,C3,C4B,C8A,CFH,FGA,HBB,IGHG1,IGHG3,LYZ,PLG,PRDX2	12
Protein Synthesis	Quantity of protein in blood	0.00022		-0.347	AHSG,APOA1,APOA4,APOB,APOC3,APOE,C3,FABP5,FGG,PLG,S100A9	11
Cell-To-Cell Signaling and Interaction,Hematological System Development and Function,Inflammatory Response	Binding of professional phagocytic cells	1.91e-14		-0.373	A2M,APOA1,APOE,APOH,C3,CFH,FGA,FGG,FN1,ORM1,PLG,PRDX2,S100A8,S100A9,SERPINA1,VTN	16
Cell-To-Cell Signaling and Interaction,Inflammatory Response	Immune response of macrophages	0.000546		-0.376	APOA1,C3,CD5L,HPX,S100A9,VTN	6
Cell-To-Cell Signaling and Interaction,Cellular Function and Maintenance,Hematological System Development and Function,Inflammatory Response	Phagocytosis of neutrophils	5.97e-06		-0.398	C3,CD5L,CFH,HPX,VTN	5
Cellular Assembly and Organization,Cellular Function and Maintenance	Organization of actin cytoskeleton	0.000473		-0.418	CLU,FN1,HRG,JUP,S100A9,SERPINC1,TF,VTN	8
Molecular Transport	Quantity of metal	3.73e-11		-0.422	A2M,ANXA2,APOC3,APOE,C3,CP,FN1,GC,HP,HPX,IGHM,IGKC,LTF,ORM1,PLG,PRDX2,PRSS3,S100A8,S100A9,TF	20
Cardiovascular Disease,Organismal Injury and Abnormalities	Vaso-occlusion	6.13e-12		-0.422	AHSG,APOA1,APOA4,APOB,APOC3,APOE,APOH,C4BPA,CLU,DSP,FABP5,FGA,FGB,FGG,FMO3,FN1,HBB,HP,HRG,JUP,LIMA1,PLG,PRDX2,S100A8,S100A9,SERPINA1,SERPINA3,SERPINC1,TF,VTN	30
Molecular Transport,Protein Trafficking	Secretion of protein	5.39e-06		-0.447	ANXA2,APOB,APOE,FGA,FGB,FGG,IGHM	7
Cell Death and Survival,Organismal Injury and Abnormalities	Apoptosis of phagocytes	0.000721		-0.447	APOE,CD5L,HBB,LTF,S100A8,VTN	6
Hematological System Development and Function,Lymphoid Tissue Structure and Development,Tissue Morphology	Quantity of lymphocytes	0.000749		-0.459	APOA1,APOE,BCLAF1,C3,CD5L,FABP5,HPX,IGHA1,IGHM,IGKC,IGLL5,JCHAIN,S100A8,S100A9	14
Protein Synthesis	Quantity of protein lipid complex in blood	1.78e-07		-0.485	APOA1,APOA4,APOB,APOC3,APOE,FGG,PLG	7
Hematological System Development and Function,Inflammatory Response,Tissue Morphology	Quantity of neutrophils	0.001		-0.494	AMBP,C3,CD5L,CFH,S100A8,S100A9,VTN	7
Cell-To-Cell Signaling and Interaction,Cellular Function and Maintenance,Inflammatory Response	Phagocytosis of antigen presenting cells	0.000232		-0.498	APOA1,C3,CD5L,HPX,S100A9,VTN	6
Cellular Development,Cellular Growth and Proliferation,Hematological System Development and Function,Lymphoid Tissue Structure and Development	Proliferation of immune cells	4.23e-06		-0.527	A2M,AHNAK,APOE,APOH,BCLAF1,C3,CLU,DSG1,FN1,HPX,IGHG1,IGHM,IGKC,IGLL5,LTF,PRDX2,S100A9,SERPINA1	18
Cellular Development,Cellular Growth and Proliferation,Hematological System Development and Function,Lymphoid Tissue Structure and Development	Proliferation of lymphocytes	2.35e-05		-0.527	A2M,AHNAK,APOE,APOH,BCLAF1,C3,DSG1,FN1,HPX,IGHG1,IGHM,IGKC,IGLL5,LTF,PRDX2,SERPINA1	16
Cancer,Organismal Injury and Abnormalities	Non-central nervous system malignant neoplasm	0.00136		-0.538	A1BG,A2M,ACTB,ACTG1,AFM,AHNAK,AHSG,AMBP,ANXA2,APOA1,APOA4,APOB,APOC3,APOE,APOH,AZGP1,BCLAF1,C1QC,C3,C4B,C4BPA,C8A,CALML5,CASD1,CASP14,CD5L,CFH,CLU,CP,CRYBG3,DMBT1,DSC1,DSG1,DSP,DTX3,FABP5,FGA,FGB,FGG,FLG,FMO3,FN1,GAPDH,GC,H1-3,H2BC12,HBB,HP,HPX,HRG,IGHA1,IGHG1,IGHG3,IGHG4,IGHM,IGKC,IGLL5,IGLV3-25,ITIH1,ITIH2,JCHAIN,JUP,KAT6B,KPRP,KRTAP11-1,LGALS7B,LIMA1,LTF,LYZ,MEGF6,ORM1,PHF19,PIP,PLG,PRDX2,PRR1…	93
Cardiovascular Disease,Organismal Injury and Abnormalities	Size of infarct	0.000108		-0.54	APOA1,APOE,BCLAF1,C3,FGB,FGG,SERPING1	7
Lipid Metabolism,Small Molecule Biochemistry	Metabolism of triacylglycerol	2.01e-05		-0.549	APOA4,APOB,APOC3,APOE,APOH,C3	6
Carbohydrate Metabolism,Molecular Transport,Small Molecule Biochemistry	Concentration of D-glucose	0.000105		-0.553	APOA1,APOA4,APOC3,APOE,AZGP1,C3,CLU,FABP5,FMO3,LTF	10
Organismal Injury and Abnormalities	Acute disease	1.48e-11		-0.555	A2M,ACTB,ACTG1,AHNAK,AHSG,AMBP,ANXA2,APOA1,APOB,APOE,APOH,AZGP1,C1QC,C3,C4B,C8A,CD5L,CLU,CP,DMBT1,DSC1,DTX3,FABP5,FGG,FLG,FMO3,FN1,GAPDH,GC,H2BC12,HBB,HP,HPX,HRG,IGHG1,IGKC,IGLL5,JCHAIN,JUP,LIMA1,LTF,LYZ,MEGF6,ORM1,PLG,PRDX2,PRSS3,S100A8,S100A9,SERPINA1,SERPINA3,SERPINC1,TF,WDR81	54
Gastrointestinal Disease,Inflammatory Disease,Inflammatory Response,Organismal Injury and Abnormalities	Colitis	6.86e-05		-0.557	APOA4,C3,DMBT1,FGA,FMO3,FN1,HP,IGHG4,IGHM,LTF,PLG,S100A8,S100A9,TF	14
Cellular Movement	Migration of cells	3.87e-07		-0.567	A2M,ACTB,ACTG1,AHNAK,AHSG,ANXA2,APOA1,APOB,APOE,APOH,C3,CD5L,CFH,CLU,DMBT1,DSP,FABP5,FGA,FGB,FN1,GAPDH,GC,HP,HPX,HRG,JCHAIN,JUP,LIMA1,LTF,ORM1,PLG,PRDX2,PRR11,PRSS3,S100A8,S100A9,SERPINA1,SERPINA3,SERPINC1,SERPING1,VTN	41
Cellular Movement	Cell movement	1.23e-06		-0.568	A2M,ACTB,ACTG1,AHNAK,AHSG,ANXA2,APOA1,APOB,APOE,APOH,C3,CD5L,CFH,CLU,DMBT1,DSP,FABP5,FGA,FGB,FN1,GAPDH,GC,HP,HPX,HRG,IGHM,JCHAIN,JUP,LIMA1,LTF,ORM1,PLG,PRDX2,PRR11,PRSS3,S100A8,S100A9,SERPINA1,SERPINA3,SERPINC1,SERPING1,VTN	42
Cell Death and Survival	Cell viability of breast cancer cell lines	0.000238		-0.57	ANXA2,BCLAF1,CFH,CLU,FN1,PRDX2,S100A9,TF	8
Cell-To-Cell Signaling and Interaction,Hematological System Development and Function,Immune Cell Trafficking	Adhesion of immune cells	2.18e-14		-0.581	A2M,APOA1,APOA4,APOE,APOH,C3,CFH,CLU,FGA,FGG,FN1,LTF,ORM1,PLG,PRDX2,S100A8,S100A9,SERPINA1,SERPING1,VTN	20
Immunological Disease,Organismal Injury and Abnormalities	Systemic autoimmune syndrome	1.01e-06		-0.581	A1BG,AHSG,APOA1,APOC3,APOE,C3,C4B,CFH,CLU,CP,FABP5,FGB,FN1,GC,HP,IGHG1,IGHM,IGKC,JUP,KAT6B,LTF,LYZ,PHF19,PRDX2,S100A8,S100A9,SERPINC1,SERPING1	28
Infectious Diseases,Organismal Injury and Abnormalities	Viral Infection	1.56e-08		-0.584	ACTB,AHNAK,AHSG,ANXA2,APOA1,APOB,APOE,APOH,BCLAF1,C3,C4B,C4BPA,C8A,CLU,DMBT1,DTX3,FGA,FLG,FN1,GAPDH,GC,H2BC12,HBB,HP,HRG,IGHM,IGLC3,JCHAIN,LTF,ORM1,PLG,PRDX2,PRSS3,S100A8,S100A9,SERPINA1,SERPINA3,SERPINC1,SPRR2A,UBA52,VTN	41
Cell-To-Cell Signaling and Interaction,Hematological System Development and Function,Immune Cell Trafficking,Inflammatory Response	Activation of lymphocytes	0.00108		-0.588	AHNAK,APOE,BCLAF1,C3,C4B,FN1,HPX,IGHM,LTF,S100A9	10
Dermatological Diseases and Conditions,Organismal Injury and Abnormalities	Skin lesion	5.79e-06		-0.6	A2M,ACTB,ACTG1,AFM,AHNAK,AHSG,AMBP,ANXA2,APOA1,APOA4,APOB,APOE,APOH,AZGP1,BCLAF1,C1QC,C3,C4B,C4BPA,C8A,CALML5,CASD1,CASP14,CD5L,CFH,CLU,CP,CRYBG3,DMBT1,DSC1,DSG1,DSP,DTX3,FABP5,FGA,FGB,FGG,FLG,FMO3,FN1,GAPDH,GC,HBB,HP,HPX,HRG,IGHM,IGKC,IGLL5,ITIH1,ITIH2,JUP,KAT6B,KPRP,KRTAP11-1,LTF,MEGF6,ORM1,PHF19,PIP,PLG,PRR11,PRSS3,S100A8,S100A9,SERPINA1,SERPINA3,SERPINA6,SERPINC1,SERPING1,SMCO1,SULT1C2,TF,VTN…	76
Lipid Metabolism,Molecular Transport,Small Molecule Biochemistry	Concentration of triacylglycerol	3.28e-05		-0.604	AHSG,APOA1,APOA4,APOB,APOC3,APOE,AZGP1,C3,C4BPA,FABP5,FMO3	11
Cancer,Cellular Movement,Organismal Injury and Abnormalities,Tumor Morphology	Invasion of tumor cells	0.00031		-0.64	CLU,FN1,JUP,PLG,S100A8,S100A9	6
Cellular Movement	Chemotaxis	1.36e-06		-0.643	A2M,ANXA2,APOA1,APOE,C3,CLU,FN1,HP,HRG,PLG,S100A8,S100A9,SERPINA1,SERPINA3,VTN	15
Dermatological Diseases and Conditions,Inflammatory Disease,Inflammatory Response,Organismal Injury and Abnormalities	Dermatitis	1.98e-08		-0.647	AHNAK,APOE,C3,DSC1,DSG1,DSP,FABP5,FLG,FN1,HBB,IGHG1,IGHM,IGKC,JUP,LYZ,PHF19,S100A8,S100A9,SERPING1,SPRR2A	20
Dermatological Diseases and Conditions,Organismal Injury and Abnormalities	Abnormality of skin morphology	4.48e-10		-0.651	ACTB,AMBP,APOE,C1QC,CALML5,CASP14,DSC1,DSG1,DSP,FABP5,FLG,FN1,HBB,IGHM,JUP,PLG,S100A8,S100A9,SPRR1B,VTN	20
Lipid Metabolism,Molecular Transport,Small Molecule Biochemistry	Concentration of sterol	5.34e-07		-0.658	APOA1,APOA4,APOB,APOC3,APOE,C4BPA,CLU,FABP5,FLG,FMO3,GC,HP,LIMA1	13
Cell-To-Cell Signaling and Interaction,Hematological System Development and Function,Immune Cell Trafficking	Binding of granulocytes	1.28e-10		-0.661	APOA1,C3,CFH,FGA,FN1,LTF,PLG,S100A8,S100A9,SERPINA1,VTN	11
Cell Death and Survival	Cell viability of tumor cell lines	0.000764		-0.67	AHNAK,ANXA2,APOE,BCLAF1,CFH,CLU,FABP5,FN1,GAPDH,HBB,IGHG1,IGHM,LYZ,PRDX2,S100A8,S100A9,SERPINA3,TF	18
Cell-To-Cell Signaling and Interaction,Cellular Function and Maintenance,Hematological System Development and Function	Phagocytosis of myeloid cells	0.00033		-0.679	APOA1,C3,CD5L,CFH,HPX,S100A9,VTN	7
Cell-To-Cell Signaling and Interaction,Hair and Skin Development and Function	Binding of epithelial cell lines	2.28e-06		-0.702	ANXA2,C3,FGA,FGG,FN1,VTN	6
Cell-To-Cell Signaling and Interaction,Renal and Urological System Development and Function	Binding of kidney cell lines	5.31e-06		-0.702	ANXA2,C3,FGA,FGG,FN1,VTN	6
Lipid Metabolism,Molecular Transport,Small Molecule Biochemistry	Concentration of lipid	3.19e-07		-0.711	AHSG,APOA1,APOA4,APOB,APOC3,APOE,AZGP1,C3,C4BPA,CLU,FABP5,FLG,FMO3,GC,HP,LIMA1,PLG,S100A8,S100A9,SERPINA1,SERPINA6,VTN	22
Lipid Metabolism,Small Molecule Biochemistry	Synthesis of lipid	1.24e-06		-0.728	A2M,APOA1,APOA4,APOB,APOC3,APOE,C3,CLU,FABP5,FMO3,FN1,HBB,IGHM,LTF,PLG,PRDX2,SERPINA1,SERPINC1,VTN	19
Cellular Growth and Proliferation,Lymphoid Tissue Structure and Development	Proliferation of lymphatic system cells	1.5e-05		-0.73	A2M,AHNAK,APOE,APOH,BCLAF1,C3,DSG1,FN1,HPX,IGHG1,IGHM,IGKC,IGLL5,LTF,PLG,PRDX2,SERPINA1	17
Inflammatory Response	Inflammatory response	1.4e-10		-0.739	AHSG,ANXA2,APOA1,APOE,APOH,C3,CFH,CLU,FGG,FLG,FN1,GC,HP,IGHG1,IGHM,LTF,LYZ,ORM1,PLG,S100A8,S100A9,SERPINA1,SERPINA3,SERPING1,VTN	25
Cellular Movement,Skeletal and Muscular System Development and Function	Migration of smooth muscle cells	0.000568		-0.744	APOE,CLU,FGA,FN1,PLG,VTN	6
Cardiovascular Disease,Organismal Injury and Abnormalities	Occlusion of blood vessel	6.4e-11		-0.751	AHSG,APOA1,APOA4,APOB,APOC3,APOE,APOH,C4BPA,CLU,DSP,FABP5,FGA,FGB,FGG,FMO3,FN1,HP,HRG,JUP,LIMA1,PLG,PRDX2,S100A8,S100A9,SERPINA1,SERPINA3,SERPINC1,TF	28
Cell-To-Cell Signaling and Interaction,Embryonic Development	Binding of embryonic cell lines	2.57e-06		-0.757	ANXA2,C3,FGA,FGG,FN1,VTN	6
Lipid Metabolism,Small Molecule Biochemistry	Synthesis of eicosanoid	6.34e-07		-0.765	APOE,CLU,FABP5,FN1,HBB,IGHM,LTF,PLG,SERPINC1,VTN	10
Lipid Metabolism,Molecular Transport,Small Molecule Biochemistry	Clearance of lipid	3.3e-05		-0.775	APOA1,APOC3,APOE,C3	4
Cell-To-Cell Signaling and Interaction,Hematological System Development and Function,Immune Cell Trafficking,Inflammatory Response	Adhesion of phagocytes	4.69e-10		-0.785	APOA1,APOH,C3,CFH,FGA,FN1,PRDX2,S100A8,S100A9,SERPINA1,VTN	11
Cellular Function and Maintenance	Endocytosis by eukaryotic cells	0.000204		-0.789	ANXA2,APOA1,APOE,C3,CD5L,CFH,HP,HPX,S100A9,VTN	10
Cell-To-Cell Signaling and Interaction,Cellular Function and Maintenance,Inflammatory Response	Phagocytosis of phagocytes	6.37e-05		-0.792	APOA1,C3,CD5L,CFH,HPX,S100A9,VTN	7
Cell-To-Cell Signaling and Interaction,Hematological System Development and Function,Inflammatory Response	Aggregation of blood platelets	9.54e-11		-0.807	ACTB,ACTG1,C3,CFH,FGA,FGB,FGG,GC,IGHM,PLG,PRDX2,SERPINC1,VTN	13
Cell-To-Cell Signaling and Interaction,Inflammatory Response	Immune response of antigen presenting cells	3.12e-05		-0.816	APOA1,C3,CD5L,FN1,HPX,IGHM,S100A9,VTN	8
Cellular Function and Maintenance	Engulfment of antigen presenting cells	6.06e-05		-0.816	APOA1,APOE,C3,CD5L,HPX,S100A9,VTN	7
Cellular Compromise	Respiratory burst	1.2e-10		-0.841	APOH,C3,DMBT1,FN1,IGHA1,IGHG3,JCHAIN,LTF,VTN	9
Cardiovascular Disease,Organismal Injury and Abnormalities	Occlusion of artery	1.79e-10		-0.849	AHSG,APOA1,APOA4,APOB,APOC3,APOE,APOH,CLU,DSP,FABP5,FGB,FGG,FMO3,FN1,HP,HRG,JUP,LIMA1,PLG,PRDX2,S100A8,S100A9,SERPINA1,SERPINA3,SERPINC1,TF	26
Cellular Movement	Migration of myeloid cells	2.01e-06		-0.851	C3,CFH,DMBT1,FN1,LTF,PLG,S100A8,S100A9,SERPINC1	9
Cardiovascular Disease,Organismal Injury and Abnormalities	Atherosclerosis	9.51e-08		-0.852	AHSG,APOA1,APOA4,APOB,APOC3,APOE,APOH,CLU,FABP5,FGB,FGG,FMO3,FN1,HP,JUP,PLG,PRDX2,S100A8,S100A9,SERPINA1,SERPINC1	21
Organismal Injury and Abnormalities,Respiratory Disease	Lung lesion	1.84e-06		-0.882	ACTB,AFM,AHNAK,AHSG,AMBP,ANXA2,APOA1,APOA4,APOB,APOE,BCLAF1,C3,C4B,C8A,CD5L,CFH,CLU,CP,CRYBG3,DMBT1,DSC1,DSP,FGA,FGB,FGG,FLG,FN1,GAPDH,GC,H2BC12,IGHG2,IGLC3,IGLL5,ITIH1,ITIH2,JUP,KPRP,LIMA1,LTF,MEGF6,PHF19,PIP,PLG,PRDX2,PRR11,PRSS3,S100A8,S100A9,SERPINA1,SERPINA3,SERPINA6,SERPINC1,SERPING1,SMCO1,SPRR1B,TF,UBA52,VTN,WDR81,ZDHHC6	60
Cell Signaling,Molecular Transport,Vitamin and Mineral Metabolism	Quantity of Ca2+	1.65e-08		-0.89	A2M,ANXA2,APOC3,APOE,C3,FN1,GC,IGHM,IGKC,ORM1,PLG,PRDX2,PRSS3,S100A8,S100A9	15
Free Radical Scavenging	Metabolism of reactive oxygen species	1.57e-06		-0.891	ACTB,ANXA2,APOA1,APOA4,APOE,C3,CFH,CLU,FN1,HBB,HP,LTF,PRDX2,S100A8,SERPINA1,TF	16
Free Radical Scavenging	Generation of reactive oxygen species	0.000307		-0.896	APOA1,APOE,CFH,CLU,HP,LTF,TF	7
Carbohydrate Metabolism	Quantity of carbohydrate	0.000126		-0.897	AMBP,APOA1,APOA4,APOC3,APOE,AZGP1,C3,CLU,FABP5,FMO3,GAPDH,LTF,SERPINC1	13
Cellular Movement,Hair and Skin Development and Function	Cell movement of epithelial cell lines	0.00162		-0.9	APOA1,C3,CLU,FGA,FN1,VTN	6
Lipid Metabolism,Molecular Transport,Small Molecule Biochemistry	Quantity of steroid	1.99e-06		-0.913	APOA1,APOA4,APOB,APOC3,APOE,C4BPA,CLU,FABP5,FLG,FMO3,GC,HP,LIMA1,PLG,SERPINA6	15
Cellular Movement	Migration of epithelial cells	0.000107		-0.928	AHSG,ANXA2,FN1,LTF,PLG,VTN	6
Cell-To-Cell Signaling and Interaction	Binding of tumor cell lines	2.53e-06		-0.929	ANXA2,APOE,APOH,CASP14,CFH,DSP,FGA,FN1,HRG,LTF,PLG,SERPING1,VTN	13
Cellular Assembly and Organization,Neurological Disease,Organismal Injury and Abnormalities	Deposition of amyloid fibrils	7.45e-07		-0.938	APOE,CLU,PLG,S100A9,SERPINA3	5
Infectious Diseases,Organismal Injury and Abnormalities	Infection by RNA virus	6.76e-07		-0.947	ACTB,AHNAK,AHSG,ANXA2,APOA1,APOE,APOH,BCLAF1,C3,C4B,C4BPA,C8A,CLU,FGA,FN1,GAPDH,GC,HBB,HRG,IGHM,IGLC3,LTF,ORM1,PLG,S100A8,S100A9,SERPINA3,SERPINC1,SPRR2A,VTN	30
Lipid Metabolism,Molecular Transport,Small Molecule Biochemistry	Concentration of cholesterol	1.24e-05		-0.954	APOA1,APOA4,APOB,APOC3,APOE,C4BPA,FABP5,FLG,FMO3,HP,LIMA1	11
Cell-To-Cell Signaling and Interaction,Cellular Movement,Hematological System Development and Function,Immune Cell Trafficking,Inflammatory Response	Recruitment of phagocytes	4.59e-06		-0.958	APOA1,APOB,APOE,CD5L,CLU,GC,HPX,LTF,PLG,S100A8	10
Cellular Assembly and Organization	Organization of organelle	0.000298		-0.97	A2M,ANXA2,APOE,CFH,DSP,FLG,FN1,GAPDH,JUP,LIMA1,SERPINC1,TF,VTN,WDR81	14
Cell-To-Cell Signaling and Interaction,Inflammatory Response	Immune response of leukocytes	1.73e-08		-0.971	APOA1,APOE,C3,CD5L,CFH,DMBT1,FN1,HPX,IGHA1,IGHG3,IGHM,LTF,S100A9,VTN	14
Cellular Function and Maintenance	Internalization of cells	0.000127		-0.976	ANXA2,APOA1,C3,CD5L,CFH,HPX,PLG,S100A9,VTN	9
Cellular Movement,Skeletal and Muscular System Development and Function	Migration of muscle cells	0.000126		-0.99	APOE,CLU,FGA,FN1,PLG,SERPINA1,VTN	7
Dermatological Diseases and Conditions,Organismal Injury and Abnormalities	Hyperkeratosis	9.93e-10		-1	APOE,DSC1,DSG1,DSP,FLG,FN1,JUP,S100A8,S100A9,SPRR1B	10
Lipid Metabolism,Small Molecule Biochemistry	Synthesis of prostaglandin	5.31e-06		-1	APOE,CLU,FABP5,HBB,IGHM,PLG,SERPINC1,VTN	8
Cell-To-Cell Signaling and Interaction,Hematological System Development and Function,Immune Cell Trafficking,Inflammatory Response	Activation of neutrophils	0.00121		-1	C3,CFH,FN1,LTF	4
Free Radical Scavenging	Synthesis of reactive oxygen species	4.26e-06		-1.004	ACTB,ANXA2,APOA1,APOE,C3,CFH,CLU,FN1,HBB,HP,LTF,PRDX2,S100A8,SERPINA1,TF	15
Cell-To-Cell Signaling and Interaction,Cellular Movement,Hematological System Development and Function,Immune Cell Trafficking	Recruitment of granulocytes	0.00189		-1.004	APOA1,APOE,C3,GC,LTF,S100A8	6
Cellular Assembly and Organization	Quantity of filaments	5.82e-06		-1.04	APOE,C3,CLU,DSP,FN1,LIMA1,VTN	7
Cellular Function and Maintenance	Engulfment of phagocytes	1.79e-05		-1.05	APOA1,APOE,C3,CD5L,CFH,HPX,S100A9,VTN	8
Cell-To-Cell Signaling and Interaction	Binding of bacteria	2.7e-08		-1.053	CFH,FN1,IGHA1,LTF,PLG,VTN	6
Cellular Assembly and Organization,Cellular Function and Maintenance	Organization of actin filaments	0.000299		-1.067	FN1,JUP,SERPINC1,TF,VTN	5
Cell Morphology,Cellular Assembly and Organization,Cellular Function and Maintenance	Reorganization of actin cytoskeleton	0.0011		-1.067	FN1,JUP,SERPINC1,VTN	4
Cell-To-Cell Signaling and Interaction,Renal and Urological System Development and Function	Adhesion of kidney cell lines	4.01e-06		-1.084	C3,FGA,FGG,FN1,VTN	5
Cell-To-Cell Signaling and Interaction,Hair and Skin Development and Function	Adhesion of epithelial cell lines	5.97e-06		-1.084	C3,FGA,FGG,FN1,VTN	5
Cancer,Organismal Injury and Abnormalities	Neoplasia of cells	0.000175		-1.098	A1BG,A2M,ACTB,ACTG1,AHNAK,ANXA2,APOB,APOE,BCLAF1,C1QC,C3,C4B,C8A,CASD1,CFH,CLU,CP,DMBT1,DSC1,DSG1,DSP,DTX3,FABP5,FGA,FGG,FLG,FMO3,FN1,GAPDH,GC,H1-3,H2BC12,HBB,HP,HPX,HRG,IGHA1,IGHG1,IGHG4,IGHM,IGKC,IGLL5,IGLV3-25,JCHAIN,JUP,KAT6B,KRTAP11-1,LIMA1,LTF,LYZ,MEGF6,ORM1,PHF19,PLG,PRDX2,PRSS3,S100A8,S100A9,SERPINA1,SERPINA3,SERPINC1,SERPING1,SULT1C2,TF,VTN,WDR81	66
Cell-To-Cell Signaling and Interaction,Hematological System Development and Function,Inflammatory Response	Immune response of neutrophils	1.35e-07		-1.1	C3,CD5L,CFH,FN1,HPX,IGHA1,VTN	7
Cell-To-Cell Signaling and Interaction,Cellular Movement,Hematological System Development and Function,Immune Cell Trafficking	Recruitment of leukocytes	1.49e-07		-1.11	APOA1,APOB,APOE,C3,CD5L,CLU,FABP5,FN1,GC,HPX,LTF,PLG,S100A8	13
Carbohydrate Metabolism	Uptake of monosaccharide	0.000893		-1.118	A2M,AHSG,APOA1,APOE,C3,CLU,JUP,SERPINA1	8
Cellular Movement,Hair and Skin Development and Function	Cell movement of keratinocytes	0.00141		-1.121	AHSG,FN1,JUP,LTF	4
Cell-To-Cell Signaling and Interaction,Embryonic Development	Adhesion of embryonic cell lines	7.46e-06		-1.121	C3,FGA,FGG,FN1,VTN	5
Cellular Assembly and Organization,Cellular Function and Maintenance	Organization of filaments	7.66e-06		-1.131	ANXA2,DSP,FLG,FN1,GAPDH,JUP,SERPINC1,TF,VTN	9
Organismal Injury and Abnormalities	Wound	6.16e-06		-1.131	ANXA2,C3,FGA,FGB,FN1,LIMA1,LTF,PLG,SERPINA1	9
Cellular Movement	Cell movement of epithelial cells	3.88e-05		-1.182	AHSG,ANXA2,FN1,JUP,LTF,PLG,VTN	7
Cellular Movement,Hematological System Development and Function,Immune Cell Trafficking	Migration of granulocytes	2.9e-06		-1.198	C3,CFH,FN1,LTF,PLG,S100A8,S100A9,SERPINC1	8
Cell Death and Survival	Cell survival	0.000305		-1.2	A2M,AHNAK,ANXA2,APOA1,APOB,APOE,BCLAF1,C3,CFH,CLU,FABP5,FN1,GAPDH,HBB,IGHG1,IGHM,JUP,LTF,LYZ,PLG,PRDX2,S100A8,S100A9,SERPINA3,TF	25
Protein Synthesis	Quantity of hdl cholesterol in blood	5.74e-07		-1.218	APOA1,APOA4,APOB,APOC3,APOE,PLG	6
Cellular Movement,Skeletal and Muscular System Development and Function	Cell movement of smooth muscle cells	1.39e-05		-1.22	A2M,APOE,CLU,FGA,FN1,PLG,SERPINA3,VTN	8
Molecular Transport	Release of metal	0.000971		-1.228	A2M,C3,CP,FN1,IGHM,TF	6
Cell Morphology,Cellular Assembly and Organization,Cellular Function and Maintenance	Reorganization of cytoskeleton	0.00123		-1.231	DSP,FN1,JUP,SERPINC1,VTN	5
Cancer,Organismal Injury and Abnormalities	Metastasis of melanoma cell lines	0.000308		-1.236	FN1,IGHM,LTF,PLG,PRDX2	5
Cellular Movement,Connective Tissue Development and Function	Migration of fibroblast cell lines	0.000914		-1.246	FABP5,FN1,LIMA1,PLG,VTN	5
Cancer,Organismal Injury and Abnormalities	Advanced malignant tumor	4.14e-06		-1.273	ACTB,AHSG,AMBP,ANXA2,APOA1,APOE,C3,C4B,CFH,CLU,FABP5,FGA,FGG,FN1,HBB,HRG,IGHM,JCHAIN,JUP,LTF,PLG,PRDX2,SERPINA1,SERPINC1,SERPING1,TF	26
Cancer,Organismal Injury and Abnormalities	Invasive cancer	3.29e-05		-1.273	ACTB,AHSG,AMBP,ANXA2,APOA1,APOE,C3,C4B,CLU,FABP5,FGA,FGG,FN1,HBB,HRG,IGHM,JCHAIN,JUP,LIMA1,LTF,PLG,PRDX2,PRSS3,SERPINA1,SERPINC1,SERPING1,TF	27
Cancer,Organismal Injury and Abnormalities	Metastasis	1.61e-05		-1.273	ACTB,AHSG,AMBP,ANXA2,APOA1,APOE,C3,C4B,CLU,FABP5,FGA,FGG,FN1,HBB,HRG,IGHM,JCHAIN,JUP,LTF,PLG,PRDX2,SERPINA1,SERPINC1,TF	24
Cell-To-Cell Signaling and Interaction,Hematological System Development and Function,Immune Cell Trafficking,Inflammatory Response,Nervous System Development and Function	Activation of microglia	6.11e-08		-1.275	ANXA2,APOE,C3,CLU,FGG,FN1,IGHG1,PLG,VTN	9
Cellular Function and Maintenance	Internalization of bacteria	0.000725		-1.281	C3,CFH,PLG,S100A9	4
Cardiovascular System Development and Function,Cellular Movement	Migration of endothelial cells	3.26e-06		-1.301	ANXA2,APOA1,APOE,APOH,C3,FN1,HRG,JUP,ORM1,PLG,PRSS3,VTN	12
Cellular Function and Maintenance	Metabolism of macromolecule	4.02e-06		-1.304	AFM,AMBP,APOA1,APOB,APOE,AZGP1,C3,C4BPA,CASP14,CFH,CLU,DSG1,FN1,GAPDH,HPX,IGHM,LTF,PIP,PLG,PRSS3,S100A9,SERPINA1,TF,VTN,WDR81	25
Cell-To-Cell Signaling and Interaction	Adhesion of epithelial cells	2.23e-07		-1.317	C3,CLU,DSG1,FGA,FGG,FN1,JUP,VTN	8
Carbohydrate Metabolism	Binding of carbohydrate	2.88e-11		-1.342	ANXA2,APOA1,APOB,APOE,APOH,CFH,CLU,FN1,ITIH2,SERPING1	10
Immunological Disease,Organismal Injury and Abnormalities	Hypersensitive reaction	9.54e-11		-1.353	ACTB,AHNAK,APOE,C3,C4B,CFH,DSC1,FABP5,FLG,GAPDH,HBB,IGHA1,IGHG1,IGHM,IGKC,JUP,PHF19,S100A8,S100A9,SPRR1B,SPRR2A	21
Cell-To-Cell Signaling and Interaction	Response of granulocytes	2.63e-08		-1.355	C3,CD5L,CFH,FN1,HPX,IGHA1,IGHG3,VTN	8
Lipid Metabolism,Molecular Transport,Small Molecule Biochemistry	Concentration of fatty acid	0.000345		-1.355	AHSG,APOB,APOC3,APOE,AZGP1,C3,FABP5,FMO3,SERPINA1	9
Cell-To-Cell Signaling and Interaction,Nervous System Development and Function	Activation of neuroglia	4.22e-08		-1.362	ANXA2,APOE,C3,CLU,FGA,FGG,FN1,IGHG1,PLG,VTN	10
Lipid Metabolism,Molecular Transport,Small Molecule Biochemistry	Secretion of lipid	0.000667		-1.395	APOA1,APOA4,APOB,APOC3,APOE,FN1	6
Cell-To-Cell Signaling and Interaction	Adhesion of blood cells	3.78e-17		-1.4	A2M,APOA1,APOA4,APOE,APOH,C3,C4B,CFH,CLU,DMBT1,FGA,FGG,FN1,IGHM,LTF,ORM1,PLG,PRDX2,S100A8,S100A9,SERPINA1,SERPING1,VTN	23
Cardiovascular System Development and Function,Cellular Movement	Migration of vascular endothelial cells	0.000954		-1.406	ANXA2,APOH,C3,FN1,ORM1,PLG	6
Cellular Movement	Migration of vascular cells	0.00105		-1.41	ANXA2,APOH,C3,FN1,ORM1,PLG,VTN	7
Cell-To-Cell Signaling and Interaction,Inflammatory Response	Immune response of phagocytes	1.69e-06		-1.419	APOA1,C3,CD5L,CFH,FN1,HPX,IGHA1,IGHM,S100A9,VTN	10
Cellular Movement	Migration of tumor cell lines	0.00102		-1.421	A2M,AHNAK,ANXA2,C3,CFH,CLU,DSP,FABP5,FGA,FN1,GAPDH,HRG,JCHAIN,JUP,LTF,PLG,PRDX2,PRR11,S100A8,S100A9,SERPINA1,SERPINA3,VTN	23
Cellular Function and Maintenance	Receptor-mediated endocytosis	0.000317		-1.432	APOC3,APOE,C3,CLU,TF,VTN	6
Cell Death and Survival	Cell viability of blood cells	0.00118		-1.432	APOB,C3,CLU,FN1,HBB,IGHM,TF	7
Cellular Movement	Cell movement of muscle cells	3.15e-06		-1.434	A2M,APOE,CLU,FGA,FN1,PLG,SERPINA1,SERPINA3,VTN	9
Cell-To-Cell Signaling and Interaction	Adhesion of bacteria	3.68e-09		-1.476	CFH,FN1,IGHA1,LTF,PLG	5
Lipid Metabolism,Molecular Transport,Small Molecule Biochemistry	Efflux of phospholipid	9.61e-08		-1.479	APOA1,APOA4,APOC3,APOE,CLU	5
Cell-To-Cell Signaling and Interaction	Aggregation of cells	2.37e-17		-1.484	ACTB,ACTG1,C3,CFH,CLU,CP,DMBT1,FGA,FGB,FGG,FN1,GC,IGHM,JUP,LTF,PLG,PRDX2,S100A8,S100A9,SERPINA1,SERPINC1,VTN	22
Cell-To-Cell Signaling and Interaction	Binding of myeloid cells	2.01e-17		-1.488	APOA1,APOE,APOH,C3,C4B,CFH,DMBT1,FGA,FGG,FN1,LTF,ORM1,PLG,PRDX2,S100A8,S100A9,SERPINA1,SERPING1,VTN	19
Cell-To-Cell Signaling and Interaction	Response of myeloid leukocytes	1.98e-08		-1.492	C3,CD5L,CFH,FN1,HPX,IGHA1,IGHG3,S100A9,VTN	9
Lipid Metabolism,Small Molecule Biochemistry	Fatty acid metabolism	9.27e-09		-1.537	APOA1,APOA4,APOB,APOC3,APOE,APOH,CLU,FABP5,FN1,GC,HBB,IGHM,LTF,PLG,S100A8,S100A9,SERPINA6,SERPINC1,VTN	19
Lipid Metabolism,Molecular Transport,Small Molecule Biochemistry	Transport of lipid	2.54e-08		-1.538	APOA1,APOA4,APOB,APOC3,APOE,APOH,CLU,FABP5,GC,S100A8,S100A9,SERPINA6	12
Cell-To-Cell Signaling and Interaction	Immune response of myeloid cells	4.21e-06		-1.542	APOA1,C3,CD5L,CFH,FN1,HPX,IGHA1,IGHG3,S100A9,VTN	10
Cell-To-Cell Signaling and Interaction,Hematological System Development and Function,Immune Cell Trafficking,Inflammatory Response	Activation of macrophages	6.23e-10		-1.56	ANXA2,APOE,APOH,C3,CLU,FGG,FN1,GC,IGHG1,LTF,PLG,S100A9,SERPING1,VTN	14
Cellular Function and Maintenance,Protein Synthesis	Metabolism of protein	6.24e-07		-1.592	AFM,AMBP,APOA1,APOB,APOE,AZGP1,C3,C4BPA,CASP14,CFH,CLU,DSG1,FN1,GAPDH,IGHM,LTF,PIP,PLG,PRSS3,S100A9,TF,VTN,WDR81	23
Cell-To-Cell Signaling and Interaction,Hematological System Development and Function	Aggregation of blood cells	2.11e-15		-1.596	ACTB,ACTG1,C3,CFH,CLU,DMBT1,FGA,FGB,FGG,GC,IGHM,PLG,PRDX2,S100A8,S100A9,SERPINA1,SERPINC1,VTN	18
Cellular Function and Maintenance	Endocytosis	2.2e-07		-1.662	ACTB,ACTG1,ANXA2,APOA1,APOC3,APOE,C3,CD5L,CFH,CLU,HP,HPX,IGHM,PLG,S100A9,TF,VTN	17
Organismal Survival	Survival of organism	2.9e-07		-1.663	APOA1,APOE,C3,CD5L,CFH,DSP,FABP5,FGB,HP,HRG,IGHM,IGKC,JUP,KAT6B,LIMA1,LTF,ORM1,PLG,PRDX2,S100A9,SERPINC1,SERPING1	22
Cell Death and Survival	Cell viability	0.00042		-1.663	A2M,AHNAK,ANXA2,APOA1,APOB,APOE,BCLAF1,C3,CFH,CLU,FABP5,FN1,GAPDH,HBB,IGHG1,IGHM,LTF,LYZ,PLG,PRDX2,S100A8,S100A9,SERPINA3,TF	24
Cell-To-Cell Signaling and Interaction	Adhesion of tumor cell lines	6.49e-06		-1.666	ANXA2,APOE,APOH,CASP14,CFH,DSP,FGA,FN1,LTF,PLG,VTN	11
Cellular Movement	Cell movement of tumor cell lines	0.000517		-1.67	A2M,AHNAK,ANXA2,C3,CFH,CLU,DSP,FABP5,FGA,FN1,GAPDH,GC,HRG,JCHAIN,JUP,LIMA1,LTF,PLG,PRDX2,PRR11,S100A8,S100A9,SERPINA1,SERPINA3,VTN	25
Cell-To-Cell Signaling and Interaction	Adhesion of myeloid cells	3.32e-14		-1.676	APOA1,APOH,C3,C4B,CFH,DMBT1,FGA,FN1,LTF,PRDX2,S100A8,S100A9,SERPINA1,SERPING1,VTN	15
Cellular Function and Maintenance	Uptake of cells	7.2e-05		-1.698	APOE,C3,CFH,PLG	4
Cell-To-Cell Signaling and Interaction,Cellular Movement	Recruitment of myeloid cells	6.34e-05		-1.711	APOA1,APOB,APOE,C3,CD5L,GC,LTF,PLG,S100A8	9
Cell-To-Cell Signaling and Interaction,Hematological System Development and Function,Inflammatory Response	Binding of blood platelets	3.85e-06		-1.718	APOA4,APOH,C3,FGG,FN1,IGHM	6
Humoral Immune Response,Protein Synthesis	Quantity of immunoglobulin	0.000153		-1.72	APOE,FLG,IGHG1,IGHM,IGKC,IGLL5,JCHAIN,KPRP	8
Cell-To-Cell Signaling and Interaction,Hematological System Development and Function,Immune Cell Trafficking,Inflammatory Response	Activation of antigen presenting cells	2.8e-10		-1.757	ANXA2,APOA1,APOE,APOH,C3,CLU,FGG,FN1,GC,IGHG1,IGHM,LTF,PLG,S100A9,SERPING1,VTN	16
Lipid Metabolism,Molecular Transport,Small Molecule Biochemistry	Efflux of cholesterol	2.57e-07		-1.761	APOA1,APOA4,APOB,APOC3,APOE,CLU,S100A8,S100A9	8
Humoral Immune Response,Protein Synthesis	Quantity of IgG	0.000887		-1.795	FLG,IGHG1,IGHM,IGKC,IGLL5,JCHAIN	6
Cell-To-Cell Signaling and Interaction,Hematological System Development and Function	Activation of myeloid cells	6.74e-10		-1.822	ANXA2,APOE,APOH,C3,CFH,CLU,FGG,FN1,GC,IGHG1,LTF,PLG,S100A8,S100A9,SERPING1,VTN	16
Molecular Transport	Secretion of molecule	5.17e-08		-1.867	A2M,ANXA2,APOA1,APOA4,APOB,APOC3,APOE,C3,CP,FGA,FGB,FGG,FMO3,FN1,IGHM,S100A8,S100A9	17
Molecular Transport	Export of molecule	4.44e-05		-1.885	APOA1,APOA4,APOB,APOC3,APOE,CLU,CP,S100A8,S100A9	9
Cell-To-Cell Signaling and Interaction,Cellular Function and Maintenance,Inflammatory Response	Phagocytosis of cells	0.000393		-1.938	AHSG,APOA1,C3,CD5L,CFH,HPX,IGHG1,S100A9,VTN	9
Cellular Function and Maintenance	Engulfment of cells	2.2e-07		-1.939	AHSG,ANXA2,APOA1,APOE,APOH,C3,CD5L,CFH,FN1,HP,HPX,IGHG1,IGHM,PLG,S100A9,VTN	16
Lipid Metabolism,Molecular Transport,Small Molecule Biochemistry	Transport of steroid	2.61e-08		-1.952	APOA1,APOA4,APOB,APOC3,APOE,CLU,GC,S100A8,S100A9,SERPINA6	10
Cellular Movement,Embryonic Development	Cell movement of embryonic cell lines	0.000654		-1.954	APOA1,C3,FGA,FN1,PLG,VTN	6
Cell-To-Cell Signaling and Interaction,Hematological System Development and Function,Hematopoiesis	Binding of red blood cells	9.72e-06		-1.956	C4B,DMBT1,LTF,SERPING1	4
Cell-To-Cell Signaling and Interaction	Binding of cell surface	0.000172		-1.96	APOE,C3,PLG,VTN	4
Cell-To-Cell Signaling and Interaction,Cellular Compromise,Cellular Function and Maintenance,Inflammatory Response	Respiratory burst of granulocytes	5.84e-07		-1.964	C3,FN1,IGHA1,IGHG3,VTN	5
Cellular Movement,Embryonic Development	Migration of embryonic cell lines	0.00149		-1.964	C3,FGA,FN1,PLG,VTN	5
Cancer,Organismal Injury and Abnormalities,Respiratory Disease	Lung tumor	0.00024		-1.97	ACTB,AFM,AHNAK,AHSG,ANXA2,APOA1,APOA4,APOB,APOE,BCLAF1,C3,C8A,CD5L,CFH,CLU,CP,CRYBG3,DMBT1,DSC1,DSP,FGA,FGB,FGG,FLG,FN1,GAPDH,GC,H2BC12,ITIH1,ITIH2,JUP,KPRP,LIMA1,LTF,MEGF6,PHF19,PIP,PLG,PRDX2,PRR11,PRSS3,SERPINA1,SERPINA3,SERPINA6,SERPINC1,SERPING1,SMCO1,SPRR1B,TF,UBA52,WDR81,ZDHHC6	52
Cancer,Organismal Injury and Abnormalities,Respiratory Disease	Respiratory system tumor	0.000242		-1.97	A1BG,ACTB,AFM,AHNAK,AHSG,ANXA2,APOA1,APOA4,APOB,APOE,BCLAF1,C3,C8A,CD5L,CFH,CLU,CP,CRYBG3,DMBT1,DSC1,DSP,FABP5,FGA,FGB,FGG,FLG,FN1,GAPDH,GC,H2BC12,ITIH1,ITIH2,JUP,KPRP,LIMA1,LTF,MEGF6,PHF19,PIP,PLG,PRDX2,PRR11,PRSS3,SERPINA1,SERPINA3,SERPINA6,SERPINC1,SERPING1,SMCO1,SPRR1B,TF,UBA52,WDR81,ZDHHC6	54
Cancer,Organismal Injury and Abnormalities,Respiratory Disease	Malignant neoplasm of respiratory system	0.000388		-1.97	A1BG,ACTB,AFM,AHNAK,AHSG,ANXA2,APOA1,APOA4,APOB,APOE,BCLAF1,C3,C8A,CD5L,CFH,CLU,CP,CRYBG3,DMBT1,DSC1,DSP,FABP5,FGA,FGB,FGG,FLG,FN1,GAPDH,GC,H2BC12,ITIH1,ITIH2,JUP,KPRP,LIMA1,LTF,MEGF6,PIP,PLG,PRDX2,PRR11,PRSS3,SERPINA1,SERPINA3,SERPINA6,SERPINC1,SERPING1,SMCO1,SPRR1B,TF,UBA52,WDR81,ZDHHC6	53
Cancer,Organismal Injury and Abnormalities,Respiratory Disease	Lung cancer	0.000396		-1.97	ACTB,AFM,AHNAK,AHSG,ANXA2,APOA1,APOA4,APOB,APOE,BCLAF1,C3,C8A,CD5L,CFH,CLU,CP,CRYBG3,DMBT1,DSC1,DSP,FGA,FGB,FGG,FLG,FN1,GAPDH,GC,H2BC12,ITIH1,ITIH2,JUP,KPRP,LIMA1,LTF,MEGF6,PIP,PLG,PRDX2,PRR11,PRSS3,SERPINA1,SERPINA3,SERPINA6,SERPINC1,SERPING1,SMCO1,SPRR1B,TF,UBA52,WDR81,ZDHHC6	51
Cancer,Organismal Injury and Abnormalities	Metastatic solid tumor	0.00112		-1.98	ANXA2,APOA1,C3,C4B,CLU,FGA,FGG,FN1,HBB,LTF,PRDX2,SERPINC1,TF	13
Dermatological Diseases and Conditions,Organismal Injury and Abnormalities	Benign skin lesion	2.7e-06		-1.982	DSC1,DSG1,FGA,FLG,FN1,JUP,PLG	7
Cell-To-Cell Signaling and Interaction	Activation of peritoneal cavity cell	7.58e-06		-1.982	APOH,C3,FN1,S100A9	4
Free Radical Scavenging,Small Molecule Biochemistry	Metabolism of hydrogen peroxide	0.000493		-1.987	APOA4,HBB,HP,PRDX2,TF	5
Cell-To-Cell Signaling and Interaction,Hematological System Development and Function	Activation of blood cells	1.2e-09		-1.994	AHNAK,ANXA2,APOA1,APOE,APOH,BCLAF1,C3,C4B,CFH,CLU,FGG,FN1,GC,HPX,HRG,IGHG1,IGHM,LTF,PLG,S100A8,S100A9,SERPING1,VTN	23
Cell-To-Cell Signaling and Interaction,Hematological System Development and Function,Immune Cell Trafficking,Inflammatory Response	Activation of leukocytes	1.74e-09	Decreased	-2.026	AHNAK,ANXA2,APOA1,APOE,APOH,BCLAF1,C3,C4B,CFH,CLU,FGG,FN1,GC,HPX,IGHG1,IGHM,LTF,PLG,S100A8,S100A9,SERPING1,VTN	22
Inflammatory Response	Immune response of cells	8.15e-08	Decreased	-2.043	AHSG,APOA1,APOE,C3,CD5L,CFH,DMBT1,FN1,GAPDH,HPX,IGHA1,IGHG1,IGHG3,IGHM,LTF,S100A8,S100A9,VTN	18
Cell-To-Cell Signaling and Interaction	Activation of cells	6.81e-10	Decreased	-2.053	AHNAK,ANXA2,APOA1,APOB,APOE,APOH,BCLAF1,C3,C4B,CFH,CLU,FGA,FGG,FN1,GC,HPX,HRG,IGHG1,IGHM,LTF,PLG,S100A8,S100A9,SERPINA1,SERPING1,TF,VTN	27
Cellular Movement	Cell movement of leukemia cell lines	0.000154	Decreased	-2.168	ANXA2,C3,FN1,GC,PLG,VTN	6
Cell-To-Cell Signaling and Interaction,Hematological System Development and Function,Immune Cell Trafficking,Inflammatory Response	Activation of phagocytes	2.88e-10	Decreased	-2.17	ANXA2,APOA1,APOE,APOH,C3,CFH,CLU,FGG,FN1,GC,IGHG1,LTF,PLG,S100A8,S100A9,SERPING1,VTN	17
Cell-To-Cell Signaling and Interaction,Hematological System Development and Function,Inflammatory Response	Adhesion of blood platelets	4.72e-06	Decreased	-2.2	APOA4,APOH,C3,FN1,IGHM	5
Cancer,Organismal Injury and Abnormalities	Advanced malignant solid tumor	0.000115	Decreased	-2.213	ANXA2,APOA1,C3,C4B,CFH,CLU,FGA,FGG,FN1,HBB,LTF,PLG,PRDX2,SERPINC1,SERPING1,TF	16
Cancer,Organismal Injury and Abnormalities,Respiratory Disease	Advanced lung cancer	0.000585	Decreased	-2.213	ANXA2,CLU,FGA,FGG,FN1,PLG,PRDX2,TF	8
Molecular Transport	Transport of molecule	6.76e-07	Decreased	-2.657	A2M,AFM,ANXA2,APOA1,APOA4,APOB,APOC3,APOE,APOH,C3,CLU,CP,FABP5,FGA,FGB,FGG,FMO3,FN1,GC,HBB,HP,HPX,IGHM,JUP,LTF,S100A8,S100A9,SERPINA6,TF	29

## Sheet: US T1DM+
Upstream Regulator	Expr Fold Change	Molecule Type	Predicted Activation State	Activation z-score	p-value of overlap	Target Molecules in Dataset	Mechanistic Network
STAT3		transcription regulator	Inhibited	-2.664	7.64e-10	A2M,AHSG,APOA4,C3,CFH,CP,DMBT1,DTX3,FGA,FGB,FGG,FLG,FN1,HBB,HP,LTF,S100A9,SERPINA1,SERPINA3	55 (18)
FOXC1		transcription regulator	Inhibited	-2.449	5.27e-05	CALML5,CLU,DSC1,DSG1,SPRR1B,SPRR2A
IL6		cytokine	Inhibited	-2.422	2.96e-15	A2M,AHNAK,APOA1,APOB,APOE,C3,CFH,CLU,CP,FGA,FGB,FGG,FN1,HP,HPX,IGHM,JCHAIN,LTF,LYZ,ORM1,PLG,S100A9,SERPINA1,SERPINA3,TF	52 (15)
cyclophosphamide		chemical drug	Inhibited	-2.219	3.63e-05	CD5L,CLU,CP,FGA,FGB,FN1	47 (10)
Scd1		enzyme	Inhibited	-2.219	0.000696	AHSG,FABP5,FLG,S100A8,S100A9
EZH2		transcription regulator	Inhibited	-2.219	0.00348	ACTB,C3,FLG,FN1,S100A8,S100A9,SERPINA1	38 (7)
STAT3/STAT3 (complex)		complex	Inhibited	-2.19	2.7e-06	A2M,FGA,FGB,FGG,SERPINA3
LIF		cytokine	Inhibited	-2.183	3.61e-05	A2M,AHNAK,AHSG,FGB,FGG,FN1,SERPINA3	40 (8)
HNF1A		transcription regulator	Inhibited	-2.157	2.83e-10	AHSG,AMBP,APOB,APOC3,APOH,C4BPA,C8A,DSC1,FGA,FGB,GC,HPX,PLG,SERPINA1,SERPING1,VTN	39 (3)
CEBPB		transcription regulator	Inhibited	-2.02	2.5e-08	APOB,APOC3,C1QC,C3,CLU,CP,FN1,HBB,HP,HPX,IGKC,ORM1,PLG,SERPINA1,TF	57 (16)
carboplatin		chemical drug	Inhibited	-2	0.000123	CLU,CP,FGA,FGB
KMT2D		transcription regulator		-1.987	0.0181	DSC1,S100A8,SPRR1B,VTN
ethionine		chemical toxicant		-1.982	1.68e-05	CLU,CP,FGA,FGB
NCOA2		transcription regulator		-1.982	0.00734	APOA4,C3,FGB,LTF	58 (10)
HRH3		G-protein coupled receptor		-1.98	2.25e-05	IGHG1,IGHM,S100A8,S100A9
GATA3		transcription regulator		-1.98	0.00306	FLG,FN1,S100A8,S100A9,SPRR1B	47 (10)
CEBPD		transcription regulator		-1.974	0.00175	APOC3,C3,CLU,FN1
cigarette smoke		chemical toxicant		-1.966	0.00455	C3,CLU,FABP5,FN1,IGKC	48 (14)
palmitic acid		chemical - endogenous mammalian		-1.966	0.155	AHSG,FN1,GAPDH,ORM1
indomethacin		chemical drug		-1.915	8.23e-05	ANXA2,CLU,CP,FGA,FGB,LIMA1,S100A8	25 (3)
puromycin aminonucleoside		chemical reagent		-1.912	2.3e-07	ACTB,ACTG1,ANXA2,CLU,CP,FGA,FGB
vancomycin		biologic drug		-1.782	2.11e-05	ANXA2,C3,CLU,CP,DTX3,FGA,FGB
IL4		cytokine		-1.72	1.51e-07	ACTB,ACTG1,AHNAK,ANXA2,APOE,C3,DSC1,DSG1,FGB,FGG,FLG,FN1,HP,IGHG1,IGHG2,IGHG3,IGHG4,JCHAIN,S100A8,S100A9	48 (11)
17-alpha-ethinylestradiol		chemical drug		-1.664	3.27e-05	APOA4,APOB,APOE,C1QC,C3,CD5L	15 (3)
cyclosporin A		biologic drug		-1.637	1.72e-06	ANXA2,APOB,APOE,CLU,CP,FGA,FGB,FLG,FN1,HPX,S100A9	63 (19)
SMAD3		transcription regulator		-1.634	8.44e-06	APOA1,APOA4,APOB,APOC3,C3,FN1,HP,ORM1,TF	50 (9)
IL20		cytokine		-1.633	5.83e-09	AHSG,APOA1,HP,PLG,SERPINC1,VTN
IL13		cytokine		-1.628	0.00315	C3,CP,DMBT1,FGG,FLG,FN1,S100A8	53 (16)
cholesterol		chemical - endogenous mammalian		-1.546	5.46e-05	APOB,APOE,C1QC,CD5L,FABP5,FN1,S100A8	57 (17)
carbon tetrachloride		chemical toxicant		-1.532	1.22e-05	APOA1,APOB,APOC3,APOE,FGG,FN1,GC,TF	57 (16)
bleomycin		biologic drug		-1.458	0.0102	APOE,C3,CLU,FN1,JCHAIN
STAT6		transcription regulator		-1.432	0.016	ACTB,AHNAK,APOE,FLG,FN1,IGHG1
AKT1		kinase		-1.406	0.00138	APOC3,C1QC,CLU,FABP5,FN1,PLG	35 (7)
SMARCA4		transcription regulator		-1.4	7.49e-05	A2M,AHNAK,APOA1,AZGP1,CP,FGG,FN1,GAPDH,HBB,IGHG1,TF
IFNG		cytokine		-1.381	1.28e-06	A2M,ACTB,AZGP1,C1QC,C3,CD5L,CFH,CP,FABP5,FGG,FLG,FN1,GC,HP,IGHG1,IGHM,PRDX2,S100A8,S100A9,SERPINA1,SERPING1	55 (17)
FOS		transcription regulator		-1.38	0.00235	ACTG1,C3,CLU,FGA,FN1,S100A8,S100A9,UBA52	15 (2)
LEP		growth factor		-1.351	0.00447	APOA1,APOA4,APOH,FN1,GAPDH,HPX,ORM1	32 (7)
HMGN3		other		-1.342	1.88e-09	AHSG,AMBP,APOA1,APOC3,AZGP1,FGA
phenacetin		chemical drug		-1.342	5.75e-07	ANXA2,CLU,CP,FGA,FGB
hexachlorobenzene		chemical toxicant		-1.342	2.7e-06	ANXA2,CLU,CP,FGA,FGB
gentamicin C		chemical drug		-1.342	4.82e-06	ANXA2,CLU,CP,FGA,FGB
lomustine		chemical drug		-1.342	5.2e-06	ANXA2,CLU,CP,FGA,FGB
triamterene		chemical drug		-1.342	6.99e-06	ANXA2,CLU,CP,FGA,FGB
allopurinol		chemical drug		-1.342	4.47e-05	ANXA2,CLU,CP,FGA,FGB
SREBF1		transcription regulator		-1.342	0.000155	APOC3,FABP5,FN1,IGHM,SERPINA1,SERPINA3,TF
SMARCAL1		enzyme		-1.342	0.000216	APOA1,APOA4,APOC3,APOH,SERPINA6
SORL1		transporter		-1.342	0.000598	APOE,AZGP1,C3,FGG,FN1
HOXA10		transcription regulator		-1.342	0.000731	ACTB,APOE,FN1,LTF,LYZ
AHR		ligand-dependent nuclear receptor		-1.205	0.00984	AHSG,C1QC,FMO3,FN1,HP,IGHM,ORM1
EGF		growth factor		-1.182	0.00808	APOA1,CLU,FN1,LTF,S100A9,SERPINA1,SERPINA3,TF	55 (15)
TWIST1		transcription regulator		-1.181	0.0103	C3,CLU,FN1,TF
thioacetamide		chemical toxicant		-1.172	0.00379	ANXA2,CLU,CP,FGA,FGB	34 (5)
ADIPOQ		other		-1.172	0.00599	APOA1,APOB,APOC3,APOH,FN1	34 (9)
decitabine		chemical drug		-1.161	0.0149	ANXA2,APOE,CLU,DMBT1,FLG,FN1,JUP,PHF19,VTN
elaidic acid		chemical - endogenous mammalian		-1.134	2.16e-07	APOA4,APOE,APOH,FABP5,HPX,SERPINA6,SERPINC1
ethanol		chemical - endogenous mammalian		-1.118	0.00617	APOA1,CLU,FABP5,FN1,GAPDH,IGHM,ORM1	59 (16)
cisplatin		chemical drug		-1.115	0.000262	ACTB,ANXA2,C3,CLU,CP,FGA,FGB,FN1,GC,KAT6B,MEGF6,S100A8,S100A9	56 (16)
dexamethasone		chemical drug		-1.11	4.86e-07	ACTB,ACTG1,APOA1,APOA4,APOE,BCLAF1,C3,C8A,CLU,CP,FABP5,FGA,FGB,FGG,FN1,GAPDH,HP,IGHM,IGKC,ORM1,PRDX2,S100A8,S100A9,SERPINA3,SERPINA6,SERPING1,TF	56 (17)
fenamic acid		chemical reagent		-1.109	6.99e-06	ANXA2,CLU,CP,FGA,FGB
GW 4064		chemical toxicant		-1.095	8.63e-06	APOA1,APOE,FGA,FGB,FGG	42 (7)
captopril		chemical drug		-1.067	0.000272	CLU,CP,FGA,SERPING1
IL6R		transmembrane receptor		-1.067	0.000499	A2M,FN1,HP,SERPINA3	45 (11)
F3		transmembrane receptor		-1.067	0.00613	C1QC,S100A8,S100A9,SERPINC1
F2		peptidase		-1.067	0.0232	CLU,FN1,SERPINC1,VTN
OSM		cytokine		-1.035	5.53e-07	ANXA2,C4BPA,FGA,FGB,FLG,FN1,HP,PRDX2,S100A8,S100A9,SERPINA1,SERPINA3,SERPING1	52 (12)
TGFBR2		kinase		-1.032	0.00027	CLU,FGB,FGG,FN1,HP,JUP,S100A8,S100A9	48 (10)
progesterone		chemical - endogenous mammalian		-1.015	0.0181	ACTB,APOE,C3,CP,FN1,LTF,ORM1
HRAS		enzyme		-1.011	1.88e-05	A2M,ACTB,ACTG1,ANXA2,C1QC,CFH,CLU,FN1,IGKC,IGLL5,JUP,PRDX2	47 (11)
HFE		transmembrane receptor		-1	0.000133	APOA4,APOC3,HP,ORM1,TF
LIPA		enzyme		-1	0.000138	BCLAF1,LTF,ORM1,S100A9
hydroxypropyl-beta-cyclodextrin		chemical drug		-1	0.000896	APOA1,APOE,CD5L,JCHAIN
INSIG1		other		-1	0.000957	APOE,FABP5,S100A8,S100A9	15 (3)
DNMT3A		enzyme		-1	0.00272	CASP14,FABP5,JCHAIN,S100A8,S100A9
CST5		other		-1	0.0219	AHNAK,ANXA2,DSP,PRDX2
IGF2BP1		translation regulator		-1	0.0227	ACTB,AMBP,HBB,TF
APP		other		-0.992	5.62e-05	ACTB,ACTG1,APOE,C1QC,C3,CD5L,CFH,CLU,CP,FN1,GAPDH,PRDX2,S100A8,UBA52	44 (11)
genistein		chemical drug		-0.991	0.0246	APOA1,APOB,C3,CLU,LTF
JUN		transcription regulator		-0.953	0.000252	ANXA2,APOC3,APOE,C3,CLU,FLG,FN1,SPRR2A,TF	61 (19)
HNF4A		transcription regulator		-0.944	1.99e-09	A1BG,AHNAK,AHSG,AMBP,APOA1,APOA4,APOB,APOC3,APOE,APOH,BCLAF1,C3,CP,FGA,FGB,FLG,FMO3,GAPDH,HPX,LTF,ORM1,PLG,S100A9,SERPINA1,SERPINA3,SPRR1B,SULT1C2,TF,VTN,ZDHHC6	55 (10)
IGF1		growth factor		-0.88	0.0318	CLU,CP,FN1,GAPDH,HBB,TF
tretinoin		chemical drug		-0.877	6.63e-07	A2M,AHNAK,ANXA2,APOC3,APOE,C3,CP,DSC1,DSG1,DSP,FABP5,FGG,FN1,HPX,IGHM,JCHAIN,LTF,PRDX2,S100A8,S100A9,SERPING1,SPRR1B,TF	64 (19)
phenylbutazone		chemical drug		-0.849	8.47e-05	ANXA2,CLU,CP,FGB
PRDM1		transcription regulator		-0.847	1.99e-08	CFH,FGA,FGB,FGG,IGHG1,IGHM,JCHAIN,LGALS7B,S100A8,S100A9,SERPINA3
NFKB1		transcription regulator		-0.841	7.18e-07	A2M,APOE,C3,FGA,FGG,FN1,HP,IGHG1,IGHM,IGKC	50 (13)
TNF		cytokine		-0.83	4.04e-06	A2M,ACTB,APOA1,APOE,C3,CASP14,CFH,CLU,CP,DMBT1,FABP5,FGG,FLG,FN1,HP,IGKC,JUP,ORM1,S100A8,S100A9,SERPINA3,SERPING1,SPRR2A,TF	52 (17)
prostaglandin E2		chemical - endogenous mammalian		-0.827	0.00594	ANXA2,CASP14,CP,FN1,IGHG1,S100A8	13 (3)
MRTFB		transcription regulator		-0.816	0.000143	ACTB,ACTG1,FN1,LTF,S100A8,S100A9
GCG		other		-0.791	0.000992	AHNAK,APOA4,FABP5,FN1,LIMA1
ERBB2		kinase		-0.788	0.00388	ACTB,AHNAK,ANXA2,CLU,DSP,FN1,HP,JCHAIN,JUP,PRDX2,PRSS3	40 (10)
mir-21 (includes others)		microRNA		-0.785	0.003	CLU,FN1,HRG,IGHG1,IGHM,ORM1
methotrexate		chemical drug		-0.777	2.41e-08	ACTB,ACTG1,APOC3,C3,C4BPA,C8A,CFH,FGA,FN1,GAPDH,ORM1,SERPING1
enalapril		biologic drug		-0.762	0.000357	CLU,CP,FGA,FN1
NTRK1		kinase		-0.762	0.0314	A1BG,AHNAK,APOE,C3
NFKB (complex)		complex		-0.761	1.73e-06	A2M,APOE,C3,CLU,DMBT1,DTX3,FABP5,FGG,FN1,IGHG3,IGKC,IGLL5,SERPINA3	47 (12)
IL1B		cytokine		-0.757	3.65e-07	A2M,APOB,APOE,C3,CLU,CP,FABP5,FGB,FGG,FN1,GC,HP,JUP,LTF,ORM1,S100A8,S100A9,SERPINA3,SERPING1	58 (22)
NFKBIA		transcription regulator		-0.752	1.2e-05	A2M,APOA1,AZGP1,C3,CLU,CP,FN1,LIMA1,S100A8,S100A9	56 (17)
inosine		chemical - endogenous mammalian		-0.747	6.92e-05	ANXA2,C1QC,C3,SERPING1
chenodeoxycholic acid		chemical - endogenous mammalian		-0.686	2.61e-06	APOA1,APOB,APOE,FGA,FGB,FGG
TGFB1		growth factor		-0.685	2.19e-05	AFM,AHNAK,ANXA2,APOB,APOE,C1QC,C3,C4BPA,CASP14,CFH,CLU,DSP,FABP5,FGA,FGB,FGG,FN1,IGHM,JUP,PRSS3,SERPINA1,SERPINA3	58 (18)
tamoxifen		chemical drug		-0.684	2.17e-06	AHNAK,AMBP,APOA4,C3,CLU,FN1,GAPDH,ORM1,SERPINA3,SERPINA6
FOXO1		transcription regulator		-0.664	0.0306	APOC3,CASP14,FABP5,FN1,IGLL5
oleic acid		chemical - endogenous mammalian		-0.627	0.00355	APOB,APOE,CLU,FABP5,GAPDH	50 (17)
IL33		cytokine		-0.625	0.00754	ACTB,APOE,IGHM,ITIH1,S100A8,S100A9	33 (7)
ERBB3		kinase		-0.577	0.00106	ACTB,CLU,FN1,HP	24 (4)
vorinostat		chemical drug		-0.555	0.017	APOB,CLU,FN1,S100A8,S100A9
PPARG		ligand-dependent nuclear receptor		-0.502	0.000241	APOA1,APOE,C3,CD5L,FABP5,FN1,GAPDH,HP,S100A8	56 (15)
ESR1		ligand-dependent nuclear receptor		-0.489	0.00372	AHNAK,APOA1,APOE,BCLAF1,C3,CP,DSC1,DSG1,HPX,KAT6B,LIMA1,LTF,PHF19,S100A9	44 (8)
butyric acid		chemical - endogenous mammalian		-0.456	0.013	A2M,ANXA2,CLU,GC,HBB,JCHAIN
eflornithine		chemical drug		-0.447	8.05e-06	APOB,C1QC,C3,FN1,UBA52
alitretinoin		chemical drug		-0.443	0.000568	APOA1,APOC3,CD5L,FN1,LTF	49 (12)
forskolin		chemical toxicant		-0.436	0.00277	ACTB,APOA1,CASP14,CLU,FN1,LTF,ORM1,PRDX2,S100A8	55 (17)
IL1A		cytokine		-0.414	4.32e-06	C3,LTF,ORM1,S100A8,S100A9,SERPINA1,SERPINA3,SERPING1,SPRR2A	51 (15)
NR1H4		ligand-dependent nuclear receptor		-0.388	6.12e-08	AMBP,APOA1,APOC3,APOE,C3,FABP5,FGB,FN1,ORM1,SERPINC1	54 (20)
doxorubicin		chemical drug		-0.383	8.72e-05	ACTB,ANXA2,CLU,CP,FGA,FGB,FN1,JUP,LIMA1,S100A8,S100A9,TF	48 (13)
APOE	-100	transporter		-0.333	3.26e-06	ACTB,APOA1,APOB,APOC3,APOE,C1QC,CLU,FABP5,S100A8,S100A9	52 (18)
POU5F1		transcription regulator		-0.322	0.0205	CASP14,DSP,FLG,SPRR1B,TF
ATF2		transcription regulator		-0.298	4.47e-05	ACTB,APOC3,DMBT1,FN1,TF	26 (6)
estrogen		chemical drug		-0.275	0.00102	APOA1,APOB,APOE,CLU,FN1,LTF	52 (16)
D-glucose		chemical - endogenous mammalian		-0.27	0.000345	ACTB,APOB,APOC3,C3,CLU,FABP5,FN1,GAPDH,HP,ORM1,S100A8	60 (18)
lipopolysaccharide		chemical drug		-0.25	1.08e-10	ACTB,AHNAK,ANXA2,APOA1,APOA4,APOB,APOE,AZGP1,C1QC,C3,CFH,CP,DMBT1,FABP5,FGA,FGB,FGG,FN1,GAPDH,HP,IGHG1,IGHM,IGKC,ITIH2,JCHAIN,LTF,LYZ,ORM1,PLG,S100A8,S100A9,SERPINA1,SERPINA3,SERPINC1,TF,VTN	61 (20)
MRTFA		transcription regulator		-0.239	2.9e-05	ACTB,ACTG1,DSG1,FN1,LTF,S100A8,S100A9	11 (3)
L-triiodothyronine		chemical - endogenous mammalian		-0.222	6.32e-08	A2M,ACTB,AHSG,APOA1,APOA4,APOB,APOC3,CLU,FGA,HP,IGHM,JUP,PRDX2,TF	56 (14)
IKZF1		transcription regulator		-0.218	0.0289	FN1,IGLL5,JUP,SPRR2A
MAFB		transcription regulator		-0.152	0.0019	ACTB,APOC3,IGHM,JCHAIN
CTNNB1		transcription regulator		-0.152	0.00299	ACTB,CLU,FN1,GAPDH,IGHM,JCHAIN,JUP,S100A8,SERPINA1,SERPINA3,SULT1C2	28 (4)
trichostatin A		chemical drug		-0.122	0.02	ACTB,APOE,CLU,FN1,HBB,JCHAIN,JUP,LIMA1,PHF19
metribolone		chemical reagent		-0.069	0.0492	AZGP1,CLU,GAPDH,ORM1,ZDHHC6
pioglitazone		chemical drug		-0.014	2.37e-05	AHSG,APOA1,APOA4,APOB,APOC3,APOE,FN1	32 (7)
CEBPA		transcription regulator		0	4.02e-09	A2M,APOA4,APOB,APOC3,C3,FLG,GAPDH,HP,JCHAIN,LTF,ORM1,S100A8,S100A9,SPRR1B	53 (7)
ADAM10		peptidase		0	8.76e-08	AHSG,APOA4,C3,GC,HRG,LTF,S100A8,S100A9
SCGB1A1		cytokine		0	3.91e-06	C3,FN1,S100A8,S100A9	23 (3)
INPP5D		phosphatase		0	0.000259	IGHG1,IGHM,S100A8,S100A9	13 (4)
NPC1		transporter		0	0.000399	APOB,APOE,FABP5,S100A8,S100A9	15 (3)
ATG7		enzyme		0	0.0012	APOE,DTX3,FLG,FN1	27 (7)
molybdenum disulfide		chemical reagent		0	0.00211	FLG,FN1,JUP,MEGF6
STAT5B		transcription regulator		0	0.00288	A1BG,A2M,AHNAK,APOE,PIP,TF
IGG (complex)		complex		0	0.00308	AFM,APOE,C3,DSP,FABP5,FN1	53 (16)
lenalidomide		chemical drug		0	0.0172	ACTG1,FN1,LIMA1,SPRR2A
CCND1		transcription regulator		0	0.0415	AHNAK,AZGP1,BCLAF1,ITIH2
IL1 (family)		group		0.021	7.2e-05	APOC3,APOE,C3,CP,FN1,HP,ORM1,S100A9	54 (19)
TGFB2		growth factor		0.046	0.00135	FN1,PLG,S100A8,S100A9,SERPINC1	12 (3)
IL5		cytokine		0.092	0.0266	ANXA2,IGHG1,IGHM,JCHAIN
TCR (complex)		complex		0.096	0.0165	APOA4,APOC3,APOE,SERPINA3,UBA52
SRF		transcription regulator		0.109	1.84e-05	ACTB,ACTG1,FABP5,IGHM,KAT6B,LIMA1,LTF,S100A8,S100A9	11 (3)
CD38		enzyme		0.124	0.00441	ANXA2,FN1,IGHG1,JCHAIN
PPARD		ligand-dependent nuclear receptor		0.152	0.00117	APOA1,APOA4,APOB,APOE,C1QC,FN1	37 (9)
tetradecanoylphorbol acetate		chemical drug		0.18	0.0255	ACTB,C3,DMBT1,DSG1,FLG,S100A8,S100A9,SERPINA1,SERPINA3,SPRR1B
PLAU		peptidase		0.192	0.000192	FN1,PLG,S100A8,S100A9
Prl		other		0.192	0.0027	ACTB,ANXA2,CLU,FN1
FST		other		0.218	0.000235	FN1,HP,LTF,PLG	37 (7)
miR-146a-5p (and other miRNAs w/seed GAGAACU)		mature microRNA		0.218	0.000837	C8A,CFH,DMBT1,LTF
IMMUNOGLOBULIN (complex)		complex		0.218	0.00357	APOE,C1QC,C3,CLU,DSP,FN1,GAPDH,JCHAIN,JUP,S100A8,S100A9,SERPINA6,SERPING1	56 (17)
PSEN1		peptidase		0.218	0.00524	ACTB,ACTG1,APOE,C1QC,C3,GAPDH	34 (6)
EGLN (family)		group		0.243	4.03e-05	A1BG,APOA4,APOC3,GAPDH,ORM1,S100A9
linoleic acid		chemical - endogenous mammalian		0.271	2.18e-05	APOA1,APOB,CLU,S100A8,S100A9	49 (11)
FOXA2		transcription regulator		0.277	6.47e-05	APOA1,APOA4,APOB,APOC3,APOE,C3,FABP5,FGB,TF	59 (14)
NR3C1		ligand-dependent nuclear receptor		0.281	0.0199	A2M,ACTB,APOE,FLG,FN1,S100A8,S100A9,SERPINA6
INSULIN (family)		group		0.309	0.00017	ACTB,APOA1,APOB,APOC3,APOE,FGB,FN1,GAPDH,HP,ORM1,TF	55 (17)
MYD88		other		0.314	0.00234	ACTG1,C3,HP,IGHG1,IGHM,S100A8	40 (10)
diethylstilbestrol		chemical drug		0.327	0.000218	AMBP,C3,CLU,JCHAIN,LTF,S100A8,TF
SIRT1		transcription regulator		0.342	0.0381	ACTB,BCLAF1,FN1,IGHM,JCHAIN
IL17A		cytokine		0.362	0.000458	ACTB,C3,CP,FN1,LTF,S100A8,S100A9,SPRR2A	48 (14)
beta-estradiol		chemical - endogenous mammalian		0.373	0.000463	ACTB,ACTG1,ANXA2,APOA1,APOA4,APOE,C3,CLU,CP,DMBT1,DSP,FABP5,FGB,FN1,ITIH2,LIMA1,LTF,S100A9,SERPINA1,SERPINA3,SPRR1B,SULT1C2,TF,VTN	62 (18)
calcitriol		chemical drug		0.43	1.06e-06	ANXA2,APOA1,C3,CFH,FGG,FLG,FN1,GAPDH,GC,LTF,S100A8,S100A9,SERPINA1,SULT1C2,TF	62 (18)
ESTROGEN RECEPTOR (family)		group		0.445	0.00333	C3,DSP,FN1,JUP,LTF
meds433		chemical reagent		0.447	4.26e-05	CFH,HBB,LTF,S100A8,S100A9
TET2		enzyme		0.447	0.000531	AHNAK,ANXA2,FN1,ORM1,S100A8,S100A9	31 (5)
SERPINB7		other		0.485	0.000171	CASP14,FLG,LTF,S100A8,SPRR1B
gemfibrozil		chemical drug		0.492	9.87e-06	APOA1,APOC3,APOE,FGB,ORM1	46 (8)
HIF1A		transcription regulator		0.534	0.0335	APOE,FN1,GAPDH,H2BC12,HP,JUP
NOS2		enzyme		0.555	0.000864	AZGP1,CP,IGHG1,ORM1,S100A8	38 (7)
MYCN		transcription regulator		0.555	0.0128	ACTB,ACTG1,CLU,FN1,GAPDH
TP73		transcription regulator		0.555	0.0151	C3,FN1,LIMA1,SERPINA1,SERPINA3,SERPING1
glucocorticoid		chemical drug		0.557	0.00149	CLU,FN1,IGHM,ORM1,SERPINA3,SERPINA6	43 (9)
mifepristone		chemical drug		0.563	0.000384	APOE,C3,CLU,FN1,JUP,LTF,SERPING1	50 (17)
AGT		growth factor		0.577	0.00013	ACTB,ACTG1,AMBP,C3,CD5L,CP,DMBT1,FGA,FN1,GC,HP,S100A8,S100A9,VTN	56 (16)
PD98059		chemical - kinase inhibitor		0.588	0.000557	APOA1,C3,CLU,DSG1,FN1,PRSS3,S100A8,SPRR1B,TF	50 (14)
AR		ligand-dependent nuclear receptor		0.665	0.0488	AZGP1,C3,FABP5,ITIH2,PIP,SERPINA6,TF
IL22		cytokine		0.668	1.41e-08	C3,CALML5,DMBT1,FLG,HP,S100A8,S100A9,SERPINA3	38 (6)
RXRA		ligand-dependent nuclear receptor		0.715	4.19e-05	APOA1,APOC3,APOE,C3,CLU,FABP5,FGG,LTF,S100A8	63 (20)
NR5A2		ligand-dependent nuclear receptor		0.718	0.000434	ANXA2,APOA1,C3,FGB,HP	40 (7)
VCAN		other		0.728	4.46e-05	APOE,C3,CLU,FABP5,FN1,SERPING1	18 (4)
RARA		ligand-dependent nuclear receptor		0.762	0.00304	APOA1,APOC3,CP,JUP,LTF,PHF19	20 (6)
IRF2BP2		transcription regulator		0.816	1.28e-05	AHSG,AMBP,APOA1,IGHM,JCHAIN,S100A8
actinomycin D		biologic drug		0.946	0.000397	ACTB,APOA1,FGB,FN1,GAPDH,TF	38 (11)
homocysteine		chemical - endogenous mammalian		0.958	0.00147	ANXA2,APOA1,CLU,PRDX2
IL23A		cytokine		1	2.25e-05	HP,HPX,S100A8,S100A9	22 (3)
NEUROG1		transcription regulator		1	0.000116	C3,CFH,DSP,FN1
ADAM17		peptidase		1	0.000216	ACTG1,AHNAK,ANXA2,FN1,TF
EFNA1		other		1	0.000235	DSC1,DSG1,FABP5,FN1
CLDN7		other		1	0.00135	APOE,C3,FLG,LIMA1
cardiotoxin		chemical - other		1	0.00277	HP,LTF,PLG,S100A8,S100A9
VDR		transcription regulator		1	0.0263	FGG,S100A8,S100A9,SERPINC1
dihydrotestosterone		chemical - endogenous mammalian		1.052	0.00122	ACTB,APOC3,APOE,AZGP1,CLU,FN1,GAPDH,PIP,TF	47 (16)
epigallocatechin-gallate		chemical drug		1.067	0.00342	AHNAK,APOB,CASP14,FN1,JUP,UBA52
hydrocortisone		chemical - endogenous mammalian		1.067	0.0045	BCLAF1,FN1,PLG,S100A8
U0126		chemical drug		1.091	0.00944	C3,FMO3,FN1,IGHA1,IGHM,S100A9,TF	26 (6)
rosiglitazone		chemical drug		1.098	4.94e-06	AHSG,APOE,C1QC,C3,FABP5,FGB,FN1,GAPDH,HP,S100A8,S100A9	53 (19)
STK11		kinase		1.114	0.0426	A2M,FGG,FN1,GAPDH
CDH1		other		1.165	0.000424	ACTB,APOA4,FN1,JUP	27 (5)
troglitazone		chemical drug		1.188	0.0174	ANXA2,C3,FABP5,FN1,HP
TAFAZZIN		enzyme		1.213	0.00188	ANXA2,FLG,FN1,HP,IGHM,IGKC
simvastatin		chemical drug		1.231	0.00212	AHSG,APOA1,APOB,APOE,FGA	34 (6)
EHF		transcription regulator		1.342	4.91e-05	S100A8,S100A9,SERPINA3,SPRR1B,SPRR2A
acetaminophen		chemical drug		1.342	0.00566	ACTB,ACTG1,DMBT1,ORM1,TF
clodronic acid		chemical drug		1.387	6.05e-06	APOE,FN1,S100A8,S100A9,TF	40 (9)
GCN2iB		chemical drug		1.387	3.33e-05	ACTB,ACTG1,APOA1,GAPDH,PRDX2
cycloheximide		chemical reagent		1.387	0.0201	ACTB,APOA1,APOB,FN1,S100A8
atorvastatin		chemical drug		1.41	0.0024	APOA1,APOB,APOC3,APOE,HBB	11 (3)
KLF4		transcription regulator		1.416	0.0112	DSP,FLG,FN1,SPRR1B,TF
ROCK2		kinase		1.455	2.28e-07	DSC1,DSG1,DSP,FABP5,FN1,S100A8
ARID1A		transcription regulator		1.491	0.00375	C3,CASP14,CLU,DSP,FN1,JUP,SERPINA1	33 (5)
fenofibrate		chemical drug		1.561	1.07e-07	APOA1,APOB,APOC3,CLU,FGA,FGB,FGG,FN1,GAPDH,HP	63 (20)
PML		transcription regulator		1.664	4.93e-05	ACTG1,APOA1,APOE,HBB,JUP,LYZ
LY294002		chemical drug		1.673	0.0269	APOE,CP,FN1,IGHM,JUP,SULT1C2
CLIC4		ion channel		1.718	5.19e-05	APOE,C3,CFH,VTN
MAPK14		kinase		1.732	0.0113	FN1,S100A8,S100A9,SPRR2A
TP53		transcription regulator		1.833	0.00295	ACTB,ANXA2,APOA1,APOE,C1QC,CLU,CP,FABP5,FN1,GAPDH,GC,LIMA1,LTF,ORM1,PRDX2,PRR11,S100A9,SERPINC1,SERPING1	53 (15)
PPARA		ligand-dependent nuclear receptor		1.877	1.28e-11	AMBP,ANXA2,APOA1,APOA4,APOC3,APOE,C3,C8A,CFH,FABP5,FGA,FGB,FGG,FLG,HPX,ORM1,S100A8,S100A9	58 (13)
filgrastim		biologic drug		1.937	0.0016	CLU,FABP5,GAPDH,HP,IGKC,PRDX2,SERPING1
TP63		transcription regulator		1.94	0.0527	FLG,FN1,GAPDH,IGHG1,S100A8,S100A9
ciprofibrate		chemical drug		1.974	0.00264	ANXA2,APOB,FGA,FGB
PLX5622		chemical drug		1.982	0.0209	ACTB,C1QC,CP,FN1
CASR		G-protein coupled receptor	Activated	2	0.00195	CASP14,FLG,S100A8,S100A9	10 (3)
benzo(a)pyrene		chemical toxicant	Activated	2	0.0148	APOA1,HP,SPRR1B,TF
NFE2L2		transcription regulator	Activated	2.172	4.02e-05	ACTG1,APOA4,C1QC,C3,CFH,CP,FABP5,FN1,S100A8,S100A9,SERPINA6,SERPING1	46 (11)
pirinixic acid		chemical toxicant	Activated	2.25	2.83e-10	AHSG,ANXA2,APOA1,APOA4,APOC3,APOE,C3,CD5L,CFH,CLU,FABP5,FGB,GAPDH,HPX,ORM1	58 (17)
Ca2+		chemical - endogenous mammalian	Activated	2.486	0.000209	CASP14,FABP5,FLG,FN1,S100A8,S100A9,SPRR2A	48 (14)
MYC		transcription regulator	Activated	2.517	0.00138	ACTB,APOC3,CLU,DSP,FABP5,FLG,FN1,GAPDH,HP,LIMA1,PRDX2,PRR11,SPRR1B,TF	50 (19)
nitrofurantoin		chemical drug	Activated	2.557	9.99e-17	ACTB,ACTG1,AMBP,ANXA2,APOC3,APOE,C3,C4BPA,CLU,CP,FGA,FGB,HPX,ORM1,PRDX2
methapyrilene		chemical drug	Activated	3	3.23e-09	ACTG1,AMBP,ANXA2,APOC3,APOE,C4BPA,CP,FGA,ORM1
methylprednisolone		chemical drug	Activated	3.053	2.95e-17	ANXA2,DSG1,FABP5,FN1,GC,IGHA1,IGHD,IGHG1,IGHG2,IGHG3,IGHG4,IGHM,IGHV3-21,IGHV4-39,IGKC,IGKV3-11,IGKV4-1,IGLC3,IGLC7,IGLV1-44,IGLV3-21,IGLV3-25,JUP,SERPINA6

## Sheet: DS T1DM-
Categories	Diseases or Functions Annotation	p-value	Predicted Activation State	Activation z-score	Molecules	# Molecules
Cellular Function and Maintenance	Endocytosis	2.91e-07	Increased	3.201	APOA1,APOA2,APOC3,APOE,C3,C5,CD5L,CFH,CLU,F2,GSN,HP,HPX,IGHM,PLG,TF,VTN	17
Cell-To-Cell Signaling and Interaction	Activation of cells	1.24e-12	Increased	3.199	APOA1,APOB,APOE,APOH,C3,C4B,C5,CFH,CLU,DLK1,F2,FGA,FGG,FN1,GC,GSN,HPX,HRG,IGHG1,IGHM,KLKB1,KNG1,PGLYRP2,PLG,SERPINA1,SERPINF1,SERPINF2,SERPING1,TF,TTR,VTN	31
Cell-To-Cell Signaling and Interaction,Hematological System Development and Function,Immune Cell Trafficking,Inflammatory Response	Activation of leukocytes	4.36e-10	Increased	3.128	APOA1,APOE,APOH,C3,C4B,C5,CFH,CLU,F2,FGG,FN1,GC,HPX,IGHG1,IGHM,KLKB1,KNG1,PGLYRP2,PLG,SERPINF1,SERPINF2,SERPING1,VTN	23
Cellular Function and Maintenance	Engulfment of cells	7.88e-09	Increased	2.998	AHSG,APOA1,APOA2,APOE,APOH,C3,C5,CD5L,CFH,F2,FN1,GSN,HP,HPX,IGHG1,IGHM,PLG,VTN	18
Cellular Movement	Chemotaxis of myeloid cells	1.34e-06	Increased	2.91	APOA1,APOE,C3,C5,F2,GSN,HP,PLG,SERPINA1,SERPINA3,VTN	11
Cellular Movement,Hematological System Development and Function,Immune Cell Trafficking,Inflammatory Response	Chemotaxis of phagocytes	1.87e-06	Increased	2.902	APOA1,APOE,C3,C5,F2,GSN,HP,PLG,SERPINA1,SERPINA3,VTN	11
Cellular Movement,Hematological System Development and Function,Immune Cell Trafficking,Inflammatory Response	Chemotaxis of leukocytes	1.81e-06	Increased	2.895	APOA1,APOE,C3,C5,F2,FN1,GSN,HP,PLG,SERPINA1,SERPINA3,VTN	12
Cell-To-Cell Signaling and Interaction,Hematological System Development and Function	Activation of blood cells	5.23e-11	Increased	2.872	APOA1,APOE,APOH,C3,C4B,C5,CFH,CLU,F2,FGG,FN1,GC,GSN,HPX,HRG,IGHG1,IGHM,KLKB1,KNG1,PGLYRP2,PLG,SERPINF1,SERPINF2,SERPING1,VTN	25
Cell-To-Cell Signaling and Interaction,Hematological System Development and Function	Activation of myeloid cells	1.04e-11	Increased	2.833	APOE,APOH,C3,C5,CFH,CLU,F2,FGG,FN1,GC,IGHG1,KLKB1,KNG1,PLG,SERPINF1,SERPINF2,SERPING1,VTN	18
Cellular Movement,Hematological System Development and Function,Immune Cell Trafficking,Inflammatory Response	Cell movement of monocytes	8e-07	Increased	2.764	APOA1,APOE,C5,F2,FN1,HP,PLG,SERPINA3,SERPINF1	9
Cellular Movement	Chemotaxis	5.54e-08	Increased	2.764	A2M,APOA1,APOE,C3,C5,CLU,F2,FN1,GSN,HP,HRG,KNG1,PLG,SERPINA1,SERPINA3,SERPINF1,VTN	17
Inflammatory Response	Inflammatory response	9.24e-13	Increased	2.748	AHSG,APOA1,APOE,APOH,C3,C5,CDH5,CFH,CLU,F2,FGG,FN1,GC,GSN,HP,IGHG1,IGHM,KLKB1,KNG1,ORM1,PGLYRP2,PLG,SERPINA1,SERPINA3,SERPINF1,SERPINF2,SERPING1,VTN	28
Cell-To-Cell Signaling and Interaction,Hematological System Development and Function,Immune Cell Trafficking,Inflammatory Response	Activation of phagocytes	4.74e-12	Increased	2.728	APOA1,APOE,APOH,C3,C5,CFH,CLU,F2,FGG,FN1,GC,IGHG1,KLKB1,KNG1,PLG,SERPINF1,SERPINF2,SERPING1,VTN	19
Lipid Metabolism,Molecular Transport,Small Molecule Biochemistry	Secretion of lipid	1.25e-05	Increased	2.609	APOA1,APOA2,APOA4,APOB,APOC3,APOE,F2,FN1	8
Cell-To-Cell Signaling and Interaction,Hematological System Development and Function,Immune Cell Trafficking,Inflammatory Response	Activation of granulocytes	2.46e-06	Increased	2.573	C3,C5,CFH,F2,FN1,KLKB1,SERPINF2	7
Lipid Metabolism,Molecular Transport,Small Molecule Biochemistry	Release of lipid	1.51e-07	Increased	2.536	APOA1,APOA2,APOD,APOE,C3,C5,F2,KNG1,PLG,SERPINC1	10
Cell-To-Cell Signaling and Interaction	Binding of myeloid cells	9.76e-15	Increased	2.526	APOA1,APOE,APOH,C3,C4B,C5,CFH,F2,FGA,FGG,FN1,KNG1,ORM1,PLG,SERPINA1,SERPING1,VTN	17
Cell-To-Cell Signaling and Interaction,Hematological System Development and Function,Inflammatory Response	Binding of professional phagocytic cells	2.59e-14	Increased	2.455	A2M,APOA1,APOE,APOH,C3,C5,CFH,F2,FGA,FGG,FN1,KNG1,ORM1,PLG,SERPINA1,VTN	16
Cellular Function and Maintenance	Endocytosis by eukaryotic cells	4.94e-05	Increased	2.445	APOA1,APOA2,APOE,C3,C5,CD5L,CFH,GSN,HP,HPX,VTN	11
Cell-To-Cell Signaling and Interaction	Adhesion of epithelial cells	2.58e-07	Increased	2.441	C3,C5,CLU,DSG1,FGA,FGG,FN1,VTN	8
Cellular Movement,Hematological System Development and Function,Immune Cell Trafficking,Inflammatory Response	Chemotaxis of monocytes	1.02e-05	Increased	2.403	APOA1,C5,F2,HP,PLG,SERPINA3	6
Cellular Movement,Hematological System Development and Function,Immune Cell Trafficking,Inflammatory Response	Chemotaxis of mononuclear leukocytes	6.66e-05	Increased	2.403	APOA1,C5,F2,FN1,HP,PLG,SERPINA3	7
Cellular Movement,Hematological System Development and Function,Immune Cell Trafficking,Inflammatory Response	Cell movement of dendritic cells	0.000459	Increased	2.377	APOA1,APOE,C3,C5,F2,HRG	6
Cell-To-Cell Signaling and Interaction,Hematological System Development and Function,Immune Cell Trafficking,Inflammatory Response	Activation of neutrophils	8.03e-06	Increased	2.371	C3,C5,CFH,F2,FN1,KLKB1	6
Cellular Function and Maintenance,Protein Synthesis	Metabolism of protein	2.25e-07	Increased	2.362	AFM,AMBP,APOA1,APOA2,APOB,APOE,AZGP1,C3,C4BPA,C5,CFH,CLU,DIAPH2,DSG1,F2,FN1,GSN,IGHM,KLKB1,KNG1,PCIF1,PLG,TF,VTN	24
Cellular Movement,Hematological System Development and Function,Immune Cell Trafficking	Migration of granulocytes	0.000284	Increased	2.341	C3,C5,CFH,FN1,PLG,SERPINC1	6
Inflammatory Response	Immune response of cells	1.1e-07	Increased	2.312	AHSG,APOA1,APOA2,APOE,C3,C5,CD5L,CFH,F2,FN1,GSN,HPX,IGHA1,IGHG1,IGHG3,IGHM,PCIF1,VTN	18
Cellular Movement	Invasion of cells	0.000217	Increased	2.267	A2M,AHSG,APOL1,AZGP1,C5,CDH5,CFH,CLU,DIAPH2,DLK1,F2,FN1,GSN,HRG,JCHAIN,KNG1,LIMA1,LRG1,PCIF1,PLG,RSRC2,SERPINA1,SERPINF1,SERPINF2,VTN	25
Cell-To-Cell Signaling and Interaction,Hematological System Development and Function,Immune Cell Trafficking,Inflammatory Response	Aggregation of leukocytes	7.49e-07	Increased	2.236	C5,CFH,CLU,F2,KLKB1,SERPINA1	6
Cellular Function and Maintenance	Receptor-mediated endocytosis	0.000351	Increased	2.213	APOC3,APOE,C3,CLU,TF,VTN	6
Cell-To-Cell Signaling and Interaction	Adhesion of blood cells	7.67e-16	Increased	2.211	A2M,APOA1,APOA4,APOE,APOH,C3,C4B,C5,CFH,CLU,F2,FGA,FGG,FN1,IGHM,KLKB1,KNG1,ORM1,PLG,SERPINA1,SERPING1,VTN	22
Carbohydrate Metabolism	Uptake of monosaccharide	0.000207	Increased	2.208	A2M,AHSG,APOA1,APOE,C3,C5,CLU,KNG1,SERPINA1	9
Cellular Movement,Hematological System Development and Function,Immune Cell Trafficking,Inflammatory Response	Migration of monocytes	0.000127	Increased	2.204	C5,F2,FN1,PLG,SERPINF1	5
Cellular Movement,Embryonic Development	Migration of embryonic cell lines	0.00021	Increased	2.2	C3,F2,FGA,FN1,PLG,VTN	6
Cell-To-Cell Signaling and Interaction	Binding of cell surface	9.44e-06	Increased	2.19	APOE,C3,F2,PLG,VTN	5
Cell-To-Cell Signaling and Interaction,Cellular Compromise,Cellular Function and Maintenance,Inflammatory Response	Respiratory burst of granulocytes	1.48e-08	Increased	2.183	C3,C5,FN1,IGHA1,IGHG3,VTN	6
Cellular Movement,Embryonic Development	Cell movement of embryonic cell lines	0.000101	Increased	2.183	APOA1,C3,F2,FGA,FN1,PLG,VTN	7
Cellular Movement,Hematological System Development and Function,Immune Cell Trafficking,Inflammatory Response	Migration of phagocytes	3.42e-07	Increased	2.182	APOA1,APOE,C3,C5,CFH,F2,FGA,FN1,PLG,SERPINC1,SERPINF1,VTN	12
Lipid Metabolism,Molecular Transport,Small Molecule Biochemistry	Release of prostaglandin	1.08e-05	Increased	2.177	C3,C5,F2,KNG1,SERPINC1	5
Cellular Movement	Homing of tumor cell lines	0.000222	Increased	2.171	C3,C5,FN1,KNG1,PLG,VTN	6
Cell-To-Cell Signaling and Interaction,Hematological System Development and Function,Immune Cell Trafficking	Adhesion of immune cells	3.19e-14	Increased	2.13	A2M,APOA1,APOA4,APOE,APOH,C3,C5,CFH,CLU,F2,FGA,FGG,FN1,KLKB1,KNG1,ORM1,PLG,SERPINA1,SERPING1,VTN	20
Lipid Metabolism,Small Molecule Biochemistry	Synthesis of fatty acid	1.29e-08	Increased	2.129	APOA4,APOB,APOC3,APOE,C5,CLU,F2,FN1,HBB,IGHM,KNG1,PLG,SERPINC1,VTN	14
Lipid Metabolism,Small Molecule Biochemistry	Fatty acid metabolism	2.1e-09	Increased	2.123	APOA1,APOA2,APOA4,APOB,APOC3,APOE,APOH,C5,CLU,F2,FN1,GC,GSN,HBB,IGHM,KNG1,PLG,SERPINA6,SERPINC1,VTN	20
Cellular Function and Maintenance	Metabolism of macromolecule	4.93e-07	Increased	2.12	AFM,AMBP,APOA1,APOA2,APOB,APOE,AZGP1,C3,C4BPA,C5,CFH,CLU,DIAPH2,DSG1,F2,FN1,GSN,HPX,IGHM,KLKB1,KNG1,MCM9,PCIF1,PLG,SERPINA1,TF,VTN	27
Cell Signaling,Vitamin and Mineral Metabolism	Signaling of Ca2+	6.06e-06	Increased	2.108	A2M,C5,F2,KNG1,PLG	5
Cell-To-Cell Signaling and Interaction	Immune response of myeloid cells	7.6e-08	Increased	2.105	APOA1,APOA2,C3,C5,CD5L,CFH,FN1,GSN,HPX,IGHA1,IGHG3,VTN	12
Cell-To-Cell Signaling and Interaction,Hematological System Development and Function,Immune Cell Trafficking,Inflammatory Response	Adhesion of phagocytes	5.76e-10	Increased	2.09	APOA1,APOH,C3,C5,CFH,F2,FGA,FN1,KNG1,SERPINA1,VTN	11
Lipid Metabolism,Small Molecule Biochemistry	Metabolism of acylglycerol	1.51e-07	Increased	2.085	APOA2,APOA4,APOB,APOC3,APOE,APOH,C3,F2,SERPINF1	9
Lipid Metabolism,Molecular Transport,Small Molecule Biochemistry	Clearance of lipid	1.15e-06	Increased	2.083	APOA1,APOC3,APOD,APOE,C3	5
Cell-To-Cell Signaling and Interaction,Hematological System Development and Function,Immune Cell Trafficking,Inflammatory Response	Activation of antigen presenting cells	3.9e-11	Increased	2.031	APOA1,APOE,APOH,C3,CLU,F2,FGG,FN1,GC,IGHG1,IGHM,KNG1,PLG,SERPINF1,SERPINF2,SERPING1,VTN	17
Cellular Movement	Cell movement of dermal cells	0.000244	Increased	2	AHSG,FN1,GSN,KRT6B,LRG1	5
Cell-To-Cell Signaling and Interaction,Renal and Urological System Development and Function	Adhesion of kidney cell lines	4.4e-06		1.998	C3,FGA,FGG,FN1,VTN	5
Cell-To-Cell Signaling and Interaction,Hair and Skin Development and Function	Adhesion of epithelial cell lines	6.55e-06		1.998	C3,FGA,FGG,FN1,VTN	5
Cell-To-Cell Signaling and Interaction,Inflammatory Response	Immune response of phagocytes	2.47e-08		1.997	APOA1,APOA2,C3,C5,CD5L,CFH,FN1,GSN,HPX,IGHA1,IGHM,VTN	12
Cell-To-Cell Signaling and Interaction,Embryonic Development	Adhesion of embryonic cell lines	8.18e-06		1.989	C3,FGA,FGG,FN1,VTN	5
Cellular Assembly and Organization	Remodeling of cytoskeleton	8.9e-05		1.982	C5,F2,GSN,LIMA1	4
Cancer,Organismal Injury and Abnormalities	Advanced malignant solid tumor	0.00047		1.982	APOA1,C3,C4B,C5,CFH,CLU,F2,FGA,FGG,FN1,HBB,PLG,SERPINC1,SERPING1,TF	15
Cell-To-Cell Signaling and Interaction,Cellular Compromise,Cellular Function and Maintenance,Hematological System Development and Function,Inflammatory Response	Respiratory burst of neutrophils	3.28e-07		1.969	C3,C5,FN1,IGHA1,VTN	5
Cell Cycle,Gene Expression	Binding of DNA	0.000205		1.966	APOH,CLU,F2,FN1,HP,KNG1,KRT6B,PLG,SERPINC1,SERPINF1,TF	11
Cell-To-Cell Signaling and Interaction,Cellular Function and Maintenance,Inflammatory Response	Phagocytosis of cells	2.83e-06		1.96	AHSG,APOA1,APOA2,C3,C5,CD5L,CFH,F2,GSN,HPX,IGHG1,VTN	12
Cellular Compromise	Respiratory burst	4.05e-09		1.949	APOH,C3,C5,FN1,IGHA1,IGHG3,JCHAIN,VTN	8
Cell-To-Cell Signaling and Interaction,Hematological System Development and Function,Inflammatory Response	Adhesion of blood platelets	5.74e-09		1.948	APOA4,APOH,C3,F2,FN1,IGHM,KNG1	7
Cellular Movement,Hematological System Development and Function,Immune Cell Trafficking,Inflammatory Response	Chemotaxis of neutrophils	0.000264		1.947	APOA1,C3,C5,GSN,SERPINA1,VTN	6
Carbohydrate Metabolism	Quantity of carbohydrate	3.79e-05		1.944	AMBP,APOA1,APOA2,APOA4,APOC3,APOE,AZGP1,C3,C5,CLU,DLK1,F2,KNG1,SERPINC1	14
Cell-To-Cell Signaling and Interaction	Adhesion of bacteria	4.35e-07		1.937	CFH,FN1,IGHA1,PLG	4
Cell Death and Survival	Cell viability of blood cells	4.04e-05		1.937	APOB,C3,C5,CLU,DLK1,FN1,HBB,IGHM,TF	9
Cell-To-Cell Signaling and Interaction	Adhesion of myeloid cells	1.47e-11		1.934	APOA1,APOH,C3,C4B,C5,CFH,F2,FGA,FN1,KNG1,SERPINA1,SERPING1,VTN	13
Lipid Metabolism,Molecular Transport,Small Molecule Biochemistry	Release of cholesterol	2.41e-07		1.921	APOA1,APOA2,APOE,PLG	4
Cellular Assembly and Organization,Cellular Compromise	Retraction of cellular protrusions	0.000506		1.919	F2,FN1,GSN,KNG1	4
Cell Signaling,Molecular Transport,Small Molecule Biochemistry	Release of nitric oxide	0.000596		1.919	APOA1,F2,FN1,KNG1	4
Cardiovascular System Development and Function,Cell-To-Cell Signaling and Interaction	Activation of endothelial cells	0.000295		1.918	C3,C5,F2,KLKB1	4
Cellular Movement	Cell movement of epithelial cells	4.62e-06		1.915	AHSG,FN1,GSN,KRT6B,LRG1,PLG,SERPINF1,VTN	8
Molecular Transport	Secretion of molecule	1.13e-08		1.895	A2M,APOA1,APOA2,APOA4,APOB,APOC3,APOE,C3,C5,CP,F2,FGA,FGB,FGG,FN1,GSN,IGHM,KNG1	18
Cellular Movement,Hematological System Development and Function,Immune Cell Trafficking	Cell movement of mononuclear leukocytes	1.39e-08		1.892	APOA1,APOD,APOE,C3,C5,DIAPH2,DLK1,F2,FN1,HP,HRG,KNG1,PCIF1,PGLYRP2,PLG,SERPINA3,SERPINF1,VTN	18
Cell-To-Cell Signaling and Interaction,Nervous System Development and Function	Activation of neuroglia	3.89e-09		1.877	APOE,C3,CLU,F2,FGA,FGG,FN1,IGHG1,PLG,SERPINF2,VTN	11
Cell-To-Cell Signaling and Interaction,Hematological System Development and Function,Immune Cell Trafficking,Inflammatory Response	Activation of macrophages	7.3e-11		1.857	APOE,APOH,C3,CLU,F2,FGG,FN1,GC,IGHG1,KNG1,PLG,SERPINF1,SERPINF2,SERPING1,VTN	15
Cellular Movement,Hematological System Development and Function,Immune Cell Trafficking	Migration of mononuclear leukocytes	2.74e-05		1.848	APOD,APOE,C3,C5,DIAPH2,DLK1,F2,FN1,HRG,PGLYRP2,PLG,SERPINF1	12
Lipid Metabolism,Small Molecule Biochemistry	Metabolism of triacylglycerol	1.02e-07		1.839	APOA2,APOA4,APOB,APOC3,APOE,APOH,C3,SERPINF1	8
Cell-To-Cell Signaling and Interaction,Hematological System Development and Function,Inflammatory Response	Binding of blood platelets	1.06e-08		1.826	APOA4,APOH,C3,F2,FGG,FN1,IGHM,KNG1	8
Cell-To-Cell Signaling and Interaction,Hematological System Development and Function,Immune Cell Trafficking,Inflammatory Response,Nervous System Development and Function	Activation of microglia	4.77e-09		1.816	APOE,C3,CLU,F2,FGG,FN1,IGHG1,PLG,SERPINF2,VTN	10
Cell-To-Cell Signaling and Interaction,Hematological System Development and Function,Immune Cell Trafficking,Inflammatory Response	Binding of neutrophils	1.17e-11		1.787	APOA1,C3,C5,CFH,F2,FGA,FN1,KNG1,PLG,SERPINA1,VTN	11
Cellular Assembly and Organization,Cellular Compromise	Disassembly of filaments	1.67e-05		1.744	APOE,EML4,F2,GSN,LIMA1,SPAST	6
Cell-To-Cell Signaling and Interaction,Cellular Movement,Hematological System Development and Function,Immune Cell Trafficking	Recruitment of mononuclear leukocytes	0.000119		1.741	APOA1,APOE,C5,FN1,PGLYRP2,PLG	6
Cellular Assembly and Organization	Assembly of organelle	4.96e-06		1.731	A2M,APOA1,APOB,APOE,APOL1,C3,CDH5,DIAPH2,F2,FGB,FN1,GSN,KNG1,LIMA1,SERPINA3,SERPINF1,SERPINF2,TTR,VTN	19
Lipid Metabolism,Small Molecule Biochemistry	Hydrolysis of lipid	0.000222		1.728	APOA1,APOA2,APOC3,APOE,F2,KNG1	6
Lipid Metabolism,Small Molecule Biochemistry	Synthesis of eicosanoid	7.88e-08		1.724	APOE,C5,CLU,F2,FN1,HBB,IGHM,KNG1,PLG,SERPINC1,VTN	11
Lipid Metabolism,Molecular Transport,Small Molecule Biochemistry	Transport of phospholipid	2.67e-08		1.72	APOA1,APOA2,APOA4,APOC3,APOE,CLU,F2	7
Lipid Metabolism,Small Molecule Biochemistry	Catabolism of acylglycerol	1.08e-08		1.715	APOA2,APOA4,APOB,APOC3,APOH,SERPINF1	6
Lipid Metabolism,Small Molecule Biochemistry	Catabolism of triacylglycerol	8.77e-08		1.715	APOA4,APOB,APOC3,APOH,SERPINF1	5
Cancer,Organismal Injury and Abnormalities,Respiratory Disease	Malignant neoplasm of respiratory system	3.47e-05		1.709	A1BG,AFM,AHSG,APOA1,APOA4,APOB,APOD,APOE,APOL1,C1orf127,C3,C7,C8A,C9,CD5L,CFH,CLU,CP,CRYBG3,DIAPH2,DLK1,EML4,F2,FAHD1,FGA,FGB,FGG,FLG2,FN1,GC,GSN,HMCN1,HRNR,ITIH2,ITIH4,KLKB1,KNG1,KRT6B,LIMA1,MCM9,MEGF6,NOM1,PGLYRP2,PLG,POTEF,PRR11,PTPRU,RSRC2,SERPINA1,SERPINA3,SERPINA6,SERPINC1,SERPING1,SPAST,TF,TTR,ZDHHC6	57
Lipid Metabolism,Small Molecule Biochemistry	Catabolism of lipid	6.01e-05		1.698	APOA2,APOA4,APOB,APOC3,APOE,APOH,SERPINF1	7
Cellular Function and Maintenance	Uptake of cells	7.75e-05		1.698	APOE,C3,CFH,PLG	4
Cellular Function and Maintenance	Engulfment of phagocytes	2.41e-07		1.69	APOA1,APOA2,APOE,C3,C5,CD5L,CFH,GSN,HPX,VTN	10
Lipid Metabolism,Molecular Transport,Small Molecule Biochemistry	Release of eicosanoid	6.21e-05		1.686	APOD,C3,C5,F2,KNG1,SERPINC1	6
DNA Replication, Recombination, and Repair	Synthesis of DNA	2.49e-05		1.685	A2M,APOB,APOE,CLU,F2,FN1,KNG1,MCM9,SERPINA1,TF,VTN	11
Cellular Movement	Migration of epithelial cells	1.17e-05		1.671	AHSG,FN1,KRT6B,LRG1,PLG,SERPINF1,VTN	7
Cellular Assembly and Organization,Cellular Function and Maintenance,Organismal Development,Tissue Development	Formation of actin filaments	0.000149		1.666	APOA1,DIAPH2,F2,FGB,FN1,GSN,KNG1,SERPINF2,VTN	9
Carbohydrate Metabolism	Binding of carbohydrate	3.48e-11		1.664	APOA1,APOB,APOE,APOH,CFH,CLU,F2,FN1,ITIH2,SERPING1	10
Cell Death and Survival,Organismal Injury and Abnormalities	Cell viability of leukocytes	0.000687		1.664	APOB,C3,C5,CLU,DLK1,FN1,IGHM	7
Tissue Morphology	Quantity of cells	1.25e-08		1.658	A2M,AMBP,APOA1,APOA4,APOB,APOD,APOE,C3,C5,CD5L,CFH,CLU,CP,DLK1,F2,FN1,GSN,HBB,HP,HPX,HRG,IGHA1,IGHM,IGKC,IGLL5,JCHAIN,KLKB1,KNG1,ORM1,PLG,PRR11,SERPINA1,SERPINF1,SERPING1,SPAST,TF,VTN	37
Cell Signaling,Molecular Transport,Small Molecule Biochemistry,Vitamin and Mineral Metabolism	Release of Ca2+	0.000116		1.653	A2M,C3,C5,F2,FN1,IGHM,KNG1	7
Cell-To-Cell Signaling and Interaction	Response of granulocytes	1.42e-09		1.647	C3,C5,CD5L,CFH,FN1,HPX,IGHA1,IGHG3,VTN	9
Cell-To-Cell Signaling and Interaction,Inflammatory Response	Immune response of leukocytes	2.21e-08		1.639	APOA1,APOA2,APOE,C3,C5,CD5L,CFH,FN1,GSN,HPX,IGHA1,IGHG3,IGHM,VTN	14
Organismal Survival	Survival of organism	4.1e-07		1.639	APOA1,APOD,APOE,C3,C5,CD5L,CDH5,CFH,F2,FGB,GSN,HP,HRG,IGHM,IGKC,KNG1,LIMA1,ORM1,ORM2,PLG,SERPINC1,SERPING1	22
Cellular Movement,Hematological System Development and Function,Immune Cell Trafficking,Inflammatory Response	Cell movement of phagocytes	5.21e-08		1.627	APOA1,APOE,C3,C5,CFH,DLK1,F2,FGA,FN1,GSN,HP,HRG,PLG,SERPINA1,SERPINA3,SERPINC1,SERPINF1,SERPING1,VTN	19
Cell-To-Cell Signaling and Interaction,Hematological System Development and Function,Immune Cell Trafficking,Inflammatory Response	Adhesion of neutrophils	5.82e-11		1.614	APOA1,C3,C5,CFH,F2,FGA,FN1,KNG1,SERPINA1,VTN	10
Cell-To-Cell Signaling and Interaction	Response of antigen presenting cells	9.96e-07		1.597	APOA1,APOA2,C3,C5,CD5L,FN1,GSN,HPX,IGHM,VTN	10
Immunological Disease,Organismal Injury and Abnormalities	Hypersensitive reaction	0.000101		1.561	APOE,C3,C4B,C5,CFH,DCD,GSN,HBB,HRNR,IGHA1,IGHG1,IGHM,IGKC	13
Endocrine System Disorders,Metabolic Disease,Organismal Injury and Abnormalities	Insulin resistance	0.000613		1.561	AHSG,APOA1,APOA2,APOB,APOC3,APOE,C3,CD5L,CLU,F2	10
Cell Morphology,Cellular Movement	Cell spreading	3.27e-05		1.548	A2M,C3,C5,DIAPH2,F2,FN1,KNG1,SERPINA3,VTN	9
Cell-To-Cell Signaling and Interaction	Aggregation of cells	7.01e-15		1.548	C3,C5,CFH,CLU,CP,F2,FGA,FGB,FGG,FN1,GC,GSN,IGHM,KLKB1,KNG1,PLG,SERPINA1,SERPINC1,SERPINF1,VTN	20
Lipid Metabolism,Small Molecule Biochemistry	Synthesis of lipid	1.66e-06		1.544	A2M,APOA1,APOA2,APOA4,APOB,APOC3,APOE,C3,C5,CLU,F2,FN1,HBB,IGHM,KNG1,PLG,SERPINA1,SERPINC1,VTN	19
Cellular Function and Maintenance	Engulfment of antigen presenting cells	7.74e-07		1.511	APOA1,APOA2,APOE,C3,C5,CD5L,GSN,HPX,VTN	9
Lipid Metabolism,Molecular Transport,Small Molecule Biochemistry	Secretion of triacylglycerol	1.27e-08		1.491	APOA1,APOA2,APOA4,APOB,APOC3,APOE	6
Lipid Metabolism,Molecular Transport,Small Molecule Biochemistry	Efflux of phospholipid	1.62e-09		1.479	APOA1,APOA2,APOA4,APOC3,APOE,CLU	6
Cellular Movement	Influx of cells	0.000137		1.477	C5,F2,IGHM,PLG,SERPINA1	5
Cell-To-Cell Signaling and Interaction	Binding of bacteria	1.15e-06		1.469	CFH,FN1,IGHA1,PLG,VTN	5
Connective Tissue Disorders,Inflammatory Disease,Inflammatory Response,Organismal Injury and Abnormalities,Skeletal and Muscular Disorders	Experimentally-induced arthritis	4.5e-05		1.461	APOA1,AZGP1,C3,C5,FGA,FGG,PGLYRP2	7
Cell-To-Cell Signaling and Interaction,Hematological System Development and Function,Immune Cell Trafficking,Inflammatory Response	Binding of macrophages	2.44e-05		1.446	APOA1,APOE,APOH,FGA,ORM1	5
Cell Signaling,Cellular Function and Maintenance,Molecular Transport,Vitamin and Mineral Metabolism	Influx of Ca2+	4.22e-07		1.44	A2M,APOA1,APOE,C3,C5,F2,FN1,IGHM,KNG1,VTN	10
Organismal Injury and Abnormalities	Wound	7.19e-06		1.432	C3,C5,FGA,FGB,FN1,GSN,LIMA1,PLG,SERPINA1	9
Dermatological Diseases and Conditions,Organismal Injury and Abnormalities	Skin lesion	7.2e-06		1.432	A2M,AFM,AHSG,AMBP,APOA1,APOA4,APOB,APOD,APOE,APOH,APOL1,AZGP1,C1orf127,C1QC,C3,C4B,C4BPA,C5,C7,C8A,C9,CD5L,CDH5,CFH,CLU,CP,CRYBG3,DCD,DIAPH2,DLK1,DSG1,DTX3,EML4,F2,FGA,FGB,FGG,FLG2,FN1,GC,GSN,HBB,HMCN1,HP,HPX,HRG,HRNR,IGHM,IGKC,IGLL5,ITIH2,KLKB1,KNG1,KRT6B,LRG1,MCM9,MEGF6,NOM1,ORM1,PCIF1,PGLYRP2,PLG,POTEF,PRR11,PTPRU,RHEX,RSRC2,SERPINA1,SERPINA3,SERPINA6,SERPINC1,SERPINF1,SERPINF2,SERPING1,TF,VTN…	77
Cell-To-Cell Signaling and Interaction,Embryonic Development	Binding of embryonic cell lines	2.87e-06		1.427	C3,FGA,FGG,FN1,KNG1,VTN	6
Cardiovascular System Development and Function,Tissue Morphology	Relaxation of artery	4.78e-06		1.409	APOA1,F2,FN1,KNG1,PLG	5
Cell-To-Cell Signaling and Interaction,Hematological System Development and Function,Inflammatory Response	Immune response of neutrophils	6.67e-09		1.406	C3,C5,CD5L,CFH,FN1,HPX,IGHA1,VTN	8
Cell-To-Cell Signaling and Interaction,Hair and Skin Development and Function	Binding of epithelial cell lines	2.55e-06		1.402	C3,FGA,FGG,FN1,KNG1,VTN	6
Cell-To-Cell Signaling and Interaction,Renal and Urological System Development and Function	Binding of kidney cell lines	5.93e-06		1.402	C3,FGA,FGG,FN1,KNG1,VTN	6
Cell Morphology	Shape change of tumor cell lines	0.000312		1.387	C3,DIAPH2,F2,FN1,KNG1,VTN	6
Cell-To-Cell Signaling and Interaction,Cellular Movement	Recruitment of cells	8.57e-08		1.378	APOA1,APOB,APOE,C3,C5,CD5L,CLU,FN1,GC,GSN,HPX,KLKB1,PGLYRP2,PLG	14
Endocrine System Development and Function,Molecular Transport,Small Molecule Biochemistry	Concentration of hormone	0.000747		1.371	AHSG,APOA2,APOB,APOE,C3,CDH5,PLG,SERPINA6,TTR	9
Lipid Metabolism,Small Molecule Biochemistry	Synthesis of prostaglandin	5.06e-08		1.371	APOE,C5,CLU,F2,HBB,IGHM,KNG1,PLG,SERPINC1,VTN	10
Hematological System Development and Function,Humoral Immune Response,Lymphoid Tissue Structure and Development,Tissue Morphology	Quantity of B lymphocytes	0.000595		1.367	APOE,C3,DLK1,HPX,IGHA1,IGHM,IGKC,IGLL5,JCHAIN	9
Cellular Function and Maintenance	Internalization of cells	4.02e-06		1.365	APOA1,APOA2,C3,C5,CD5L,CFH,F2,GSN,HPX,PLG,VTN	11
Cellular Movement	Migration of vascular cells	3.46e-05		1.35	APOH,C3,C5,CDH5,F2,FN1,ORM1,PLG,VTN	9
Protein Synthesis	Quantity of hdl cholesterol in blood	2.44e-08		1.334	APOA1,APOA2,APOA4,APOB,APOC3,APOE,PLG	7
Cellular Movement,Skeletal and Muscular System Development and Function	Migration of muscle cells	1.81e-05		1.332	APOE,CLU,F2,FGA,FN1,PLG,SERPINA1,VTN	8
Cellular Movement	Movement of macrophage cancer cell lines	2.71e-05		1.325	C3,C5,F2,PLG	4
Cell-To-Cell Signaling and Interaction	Adhesion of tumor cell lines	4.61e-05		1.322	APOE,APOH,CFH,F2,FGA,FN1,KNG1,PLG,RSRC2,VTN	10
Carbohydrate Metabolism,Molecular Transport,Small Molecule Biochemistry	Concentration of D-glucose	0.000123		1.317	APOA1,APOA2,APOA4,APOC3,APOE,AZGP1,C3,CLU,DLK1,F2	10
Cellular Movement,Hematological System Development and Function,Immune Cell Trafficking	Lymphocyte migration	0.000324		1.317	APOD,APOE,C3,C5,DIAPH2,DLK1,F2,FN1,HRG,PGLYRP2	10
Cell-To-Cell Signaling and Interaction,Hematological System Development and Function	Aggregation of blood cells	2.99e-15		1.311	C3,C5,CFH,CLU,F2,FGA,FGB,FGG,GC,GSN,IGHM,KLKB1,KNG1,PLG,SERPINA1,SERPINC1,SERPINF1,VTN	18
Cellular Function and Maintenance,Protein Degradation,Protein Synthesis	Catabolism of protein	1.01e-08		1.311	AFM,AMBP,APOA1,APOA2,APOB,APOE,AZGP1,C4BPA,C5,CFH,CLU,DIAPH2,DSG1,F2,GSN,KLKB1,KNG1,PLG,TF,VTN	20
Cell-To-Cell Signaling and Interaction,Inflammatory Response	Response of macrophages	1.59e-05		1.292	APOA1,APOA2,C3,C5,CD5L,GSN,HPX,VTN	8
Molecular Transport	Release of metal	2.43e-06		1.279	A2M,C3,C5,CP,F2,FN1,IGHM,KNG1,TF	9
Cell-To-Cell Signaling and Interaction,Inflammatory Response	Immune response of antigen presenting cells	4.44e-06		1.274	APOA1,APOA2,C3,CD5L,FN1,GSN,HPX,IGHM,VTN	9
Cellular Movement	Cell movement of muscle cells	3.97e-07		1.268	A2M,APOE,CLU,F2,FGA,FN1,PLG,SERPINA1,SERPINA3,VTN	10
Protein Synthesis	Quantity of protein lipid complex in blood	9.14e-09		1.242	APOA1,APOA2,APOA4,APOB,APOC3,APOE,FGG,PLG	8
Cell-To-Cell Signaling and Interaction,Cellular Function and Maintenance,Inflammatory Response	Phagocytosis of phagocytes	8.27e-07		1.217	APOA1,APOA2,C3,C5,CD5L,CFH,GSN,HPX,VTN	9
Cell-To-Cell Signaling and Interaction,Cellular Movement,Hematological System Development and Function,Immune Cell Trafficking	Recruitment of leukocytes	1.87e-07		1.19	APOA1,APOB,APOE,C3,C5,CD5L,CLU,FN1,GC,GSN,HPX,PGLYRP2,PLG	13
Cellular Assembly and Organization	Development of cytoplasm	2.81e-05		1.182	APOA1,APOE,APOL1,CDH5,DIAPH2,F2,FGB,FN1,GSN,KNG1,SERPINF1,SERPINF2,VTN	13
Humoral Immune Response,Inflammatory Response	Complement activation	2.41e-19		1.172	APOE,C1QC,C3,C4B,C8A,C9,CD5L,CFH,CLU,IGHG1,JCHAIN,KLKB1,KNG1	13
Cellular Assembly and Organization,Cellular Compromise,Cellular Function and Maintenance	Disassembly of microtubules	0.000218		1.165	APOE,EML4,F2,SPAST	4
Lipid Metabolism,Molecular Transport,Small Molecule Biochemistry	Clearance of triacylglycerol	1.14e-06		1.154	APOC3,APOD,APOE,C3	4
Cell-To-Cell Signaling and Interaction,Cellular Movement	Recruitment of myeloid cells	1.17e-05		1.15	APOA1,APOB,APOE,C3,C5,CD5L,GC,GSN,PGLYRP2,PLG	10
Cellular Assembly and Organization,Cellular Function and Maintenance	Quantity of cellular protrusions	8.74e-05		1.133	A2M,APOE,DLK1,F2,FN1,GSN,SPAST	7
Hematological System Development and Function,Organismal Functions	Flow of blood	2.58e-05		1.131	APOE,C5,GSN,KNG1,TTR	5
Cellular Movement,Hematological System Development and Function,Immune Cell Trafficking	Influx of leukocytes	0.000506		1.131	C5,IGHM,PLG,SERPINA1	4
Molecular Transport	Transport of molecule	3.06e-07		1.131	A2M,AFM,APOA1,APOA2,APOA4,APOB,APOC3,APOE,APOH,APOL1,C3,C5,CLU,CP,F2,FGA,FGB,FGG,FN1,GC,GSN,HBB,HP,HPX,IGHM,KNG1,SERPINA6,SERPINF1,TF,TTR	30
Lipid Metabolism,Molecular Transport,Small Molecule Biochemistry	Concentration of eicosanoid	7.78e-05		1.13	APOD,APOE,F2,KLKB1,KNG1,SERPINA1	6
Cellular Movement,Skeletal and Muscular System Development and Function	Migration of smooth muscle cells	8.53e-05		1.121	APOE,CLU,F2,FGA,FN1,PLG,VTN	7
Cell-To-Cell Signaling and Interaction,Cellular Function and Maintenance,Hematological System Development and Function	Phagocytosis of myeloid cells	7.37e-06		1.121	APOA1,APOA2,C3,C5,CD5L,CFH,GSN,HPX,VTN	9
Cellular Function and Maintenance,Post-Translational Modification,Protein Degradation,Protein Synthesis	Proteolysis	1.55e-05		1.117	APOE,C5,CFH,DIAPH2,F2,GSN,KLKB1,KNG1,PLG	9
Cellular Assembly and Organization,Organismal Development,Tissue Development	Formation of filaments	1.06e-07		1.112	A2M,APOA1,APOE,CDH5,DIAPH2,F2,FGB,FN1,GSN,KNG1,SERPINA3,SERPINF1,SERPINF2,TTR,VTN	15
Cell-To-Cell Signaling and Interaction,Cellular Movement,Hematological System Development and Function,Immune Cell Trafficking,Inflammatory Response	Recruitment of monocytes	0.000281		1.091	APOA1,APOE,C5,PLG	4
Cell Signaling,Small Molecule Biochemistry	Synthesis of nitric oxide	0.000284		1.079	APOC3,APOE,C3,CLU,F2,FN1,KNG1,ORM2	8
Connective Tissue Disorders,Inflammatory Disease,Organismal Injury and Abnormalities,Skeletal and Muscular Disorders	Rheumatic Disease	1.69e-10		1.068	A1BG,AHSG,APOA1,APOD,APOE,APOL1,AZGP1,C3,C5,CDH5,CFH,CLU,CP,DIAPH2,F2,FGA,FGB,FGG,FN1,GSN,HBB,HP,IGHD,IGHG1,IGHM,IGKC,LRG1,NOM1,PGLYRP2,PLG,SERPINA1,SERPINC1,TF,VTN	34
Connective Tissue Disorders,Inflammatory Disease,Inflammatory Response,Organismal Injury and Abnormalities,Skeletal and Muscular Disorders	Inflammation of joint	3.13e-09		1.068	A1BG,AHSG,APOA1,APOD,APOE,APOL1,AZGP1,C3,C5,CFH,CLU,CP,F2,FGA,FGB,FGG,FN1,GSN,HBB,HP,IGHD,IGHG1,IGHM,IGKC,NOM1,PGLYRP2,PLG,SERPINA1,SERPINC1,TF	30
Cellular Movement,Skeletal and Muscular System Development and Function	Cell movement of smooth muscle cells	1.76e-06		1.067	A2M,APOE,CLU,F2,FGA,FN1,PLG,SERPINA3,VTN	9
Carbohydrate Metabolism	Binding of polysaccharide	1.09e-09		1.067	APOA1,APOB,APOE,CFH,CLU,F2,ITIH2,SERPING1	8
Cell-To-Cell Signaling and Interaction	Detachment of cells	0.000644		1.067	F2,FN1,GSN,PLG	4
Cell Morphology,Cellular Movement	Cell spreading of tumor cell lines	0.000392		1.041	C3,DIAPH2,FN1,KNG1,VTN	5
Cellular Movement,Hematological System Development and Function,Immune Cell Trafficking	Cell movement of lymphocytes	0.000215		1.024	APOD,APOE,C3,C5,DIAPH2,DLK1,F2,FN1,HRG,PCIF1,PGLYRP2	11
Cell-To-Cell Signaling and Interaction,Cellular Function and Maintenance,Inflammatory Response	Phagocytosis of antigen presenting cells	2.95e-05		1.017	APOA1,APOA2,C3,CD5L,GSN,HPX,VTN	7
Cell-To-Cell Signaling and Interaction,Cellular Assembly and Organization,Cellular Function and Maintenance	Formation of focal adhesions	0.00019		1.016	APOD,F2,FN1,HRG,KNG1,SERPINC1	6
Cellular Movement	Cell movement of tumor cell lines	0.000113		1.008	A2M,APOL1,C3,C5,CDH5,CFH,CLU,DCD,DIAPH2,F2,FGA,FN1,GC,HRG,JCHAIN,KNG1,LIMA1,LRG1,PCIF1,PLG,PRR11,PTPRU,RSRC2,SERPINA1,SERPINA3,SERPINF1,VTN	27
Cell Death and Survival	Cytolysis	1.08e-07		1.004	APOE,C3,C4B,C5,C8A,C9,CFH,FGA,HBB,IGHG1,IGHG3,PLG	12
Cell-To-Cell Signaling and Interaction,Hematological System Development and Function,Immune Cell Trafficking	Binding of antigen presenting cells	6.57e-06		1	A2M,APOA1,APOE,APOH,FGA,ORM1	6
Lipid Metabolism,Small Molecule Biochemistry	Transmission of lipid	3.84e-08		1	APOA1,APOA2,APOA4,APOC3,APOE	5
Cardiovascular System Development and Function,Cell Morphology	Shape change of vascular endothelial cells	1.61e-05		1	C3,C5,F2,FN1,KNG1	5
Lipid Metabolism,Molecular Transport,Small Molecule Biochemistry	Efflux of cholesterol	2.98e-07		0.975	APOA1,APOA2,APOA4,APOB,APOC3,APOE,CLU,F2	8
Cardiovascular System Development and Function,Cellular Movement	Migration of vascular endothelial cells	0.000158		0.946	APOH,C3,C5,CDH5,FN1,ORM1,PLG	7
Cardiovascular Disease,Ophthalmic Disease,Organismal Injury and Abnormalities	Retinal vasculopathy	8.13e-08		0.943	APOE,C1QC,C3,C5,F2,FGA,FGB,FGG,FN1,PLG,SERPINC1	11
Cardiovascular Disease,Cardiovascular System Development and Function,Ophthalmic Disease,Organismal Development,Organismal Injury and Abnormalities,Visual System Development and Function	Neovascularization of choroid	0.000141		0.943	APOE,C1QC,C3,C5,FN1,PLG	6
Cellular Assembly and Organization	Formation of cytoskeleton	4.66e-05		0.935	APOA1,CDH5,DIAPH2,F2,FGB,FN1,GSN,KNG1,SERPINF1,SERPINF2,VTN	11
Cellular Movement	Cell movement of leukemia cell lines	1.65e-06		0.923	C3,C5,DIAPH2,F2,FN1,GC,PLG,VTN	8
Cell-To-Cell Signaling and Interaction,Inflammatory Response	Immune response of macrophages	8.13e-05		0.915	APOA1,APOA2,C3,CD5L,GSN,HPX,VTN	7
Humoral Immune Response,Protein Synthesis	Quantity of IgM	0.000441		0.855	APOE,DLK1,IGHM,IGKC,JCHAIN	5
Cell Morphology,Cellular Movement	Cell spreading of blood cells	5.09e-05		0.842	C5,F2,FN1,KNG1,VTN	5
Cellular Assembly and Organization	Quantity of filaments	6.6e-06		0.832	APOE,C3,CLU,F2,FN1,LIMA1,VTN	7
Cellular Movement,Hematological System Development and Function,Immune Cell Trafficking	Migration of antigen presenting cells	1.43e-05		0.793	APOA1,APOE,C3,C5,FGA,FN1,PLG,VTN	8
Cardiovascular System Development and Function,Cell-To-Cell Signaling and Interaction	Binding of vascular endothelial cells	0.00065		0.782	F2,FN1,KNG1,PLG,VTN	5
Cell-To-Cell Signaling and Interaction,Cellular Assembly and Organization	Quantity of actin stress fibers	0.00031		0.762	F2,FN1,LIMA1,VTN	4
Lipid Metabolism,Molecular Transport,Small Molecule Biochemistry	Transport of lipid	3.15e-08		0.747	APOA1,APOA2,APOA4,APOB,APOC3,APOE,APOH,CLU,F2,GC,GSN,SERPINA6	12
Cardiovascular Disease,Organismal Injury and Abnormalities	Atherosclerosis	2.8e-08		0.745	AHSG,APOA1,APOA2,APOA4,APOB,APOC3,APOE,APOH,C5,CLU,DLK1,F2,FGB,FGG,FN1,HP,ITIH4,KLKB1,KNG1,PLG,SERPINA1,SERPINC1	22
Cardiovascular Disease,Organismal Injury and Abnormalities	Occlusion of artery	2.81e-10		0.743	AHSG,APOA1,APOA2,APOA4,APOB,APOC3,APOE,APOH,C5,CLU,DLK1,F2,FGB,FGG,FN1,HP,HRG,ITIH4,KLKB1,KNG1,LIMA1,PLG,SERPINA1,SERPINA3,SERPINC1,TF	26
Cellular Movement	Migration of tumor cell lines	0.000224		0.74	A2M,APOL1,C3,C5,CDH5,CFH,CLU,DCD,DIAPH2,F2,FGA,FN1,HRG,JCHAIN,KNG1,LRG1,PCIF1,PLG,PRR11,PTPRU,RSRC2,SERPINA1,SERPINA3,SERPINF1,VTN	25
Lipid Metabolism,Molecular Transport,Small Molecule Biochemistry	Release of arachidonic acid	3.97e-05		0.728	APOD,C3,C5,F2,KNG1	5
Cardiovascular System Development and Function,Cell-To-Cell Signaling and Interaction	Interaction of endothelial cells	2.93e-08		0.721	APOE,C3,C5,CDH5,F2,FN1,KNG1,PLG,SERPINA1,SERPING1,VTN	11
Lipid Metabolism,Molecular Transport,Small Molecule Biochemistry	Transport of steroid	2.28e-09		0.721	APOA1,APOA2,APOA4,APOB,APOC3,APOE,CLU,F2,GC,GSN,SERPINA6	11
Hematological System Development and Function	Hemostasis	5.41e-18		0.716	APOA4,APOE,APOH,C3,F2,FGA,FGB,FGG,FN1,GSN,HP,HRG,IGHM,KLKB1,KNG1,PLG,SERPINC1,SERPINF1,SERPINF2,VTN	20
Infectious Diseases,Organismal Injury and Abnormalities	Infection by RNA virus	2.51e-08		0.698	AHSG,APOA1,APOA2,APOD,APOE,APOH,APOL1,C3,C4B,C4BPA,C5,C8A,CLU,DCD,F2,FGA,FN1,GC,HBB,HRG,HRNR,IGHM,IGLC3,ITIH4,ORM1,ORM2,PLG,PTPRU,SERPINA3,SERPINC1,SERPINF1,SPAST,VTN	33
Organismal Injury and Abnormalities,Respiratory Disease	Lung lesion	2.38e-07		0.687	AFM,AHSG,AMBP,APOA1,APOA4,APOB,APOD,APOE,APOL1,C1orf127,C3,C4B,C5,C7,C8A,C9,CD5L,CFH,CLU,CP,CRYBG3,DIAPH2,DLK1,EML4,F2,FAHD1,FGA,FGB,FGG,FLG2,FN1,GC,GSN,HMCN1,HRNR,IGHG2,IGLC3,IGLL5,ITIH2,ITIH4,KLKB1,KNG1,KRT6B,LIMA1,MCM9,MEGF6,NOM1,PGLYRP2,PLG,POTEF,PRR11,PTPRU,RSRC2,SERPINA1,SERPINA3,SERPINA6,SERPINC1,SERPING1,SPAST,TF,TTR,VTN,ZDHHC6	63
Drug Metabolism,Lipid Metabolism,Small Molecule Biochemistry	Synthesis of prostaglandin E2	7.38e-06		0.678	C5,CLU,HBB,IGHM,KNG1,PLG,VTN	7
Organismal Injury and Abnormalities	Acute disease	1.42e-10		0.664	A2M,AHSG,AMBP,APOA1,APOB,APOE,APOH,APOL1,AZGP1,C1orf127,C1QC,C3,C4B,C5,C7,C8A,C9,CD5L,CLU,CP,DLK1,DTX3,F2,FGG,FLG2,FN1,GC,GSN,HBB,HMCN1,HP,HPX,HRG,HRNR,IGHG1,IGKC,IGLL5,JCHAIN,KLKB1,KNG1,LIMA1,MCM9,MEGF6,ORM1,ORM2,PGLYRP2,PLG,POTEF,PTPRU,SERPINA1,SERPINA3,SERPINC1,TF	53
Cardiovascular Disease,Organismal Injury and Abnormalities	Occlusion of blood vessel	1.04e-10		0.657	AHSG,APOA1,APOA2,APOA4,APOB,APOC3,APOE,APOH,C4BPA,C5,CLU,DLK1,F2,FGA,FGB,FGG,FN1,HP,HRG,ITIH4,KLKB1,KNG1,LIMA1,PLG,SERPINA1,SERPINA3,SERPINC1,TF	28
Free Radical Scavenging,Molecular Transport	Quantity of reactive oxygen species	0.000431		0.64	APOB,APOE,C5,CLU,CP,DCD,F2,FN1	8
Lipid Metabolism,Molecular Transport,Small Molecule Biochemistry	Concentration of cholesterol	2.44e-06		0.635	APOA1,APOA2,APOA4,APOB,APOC3,APOE,C4BPA,DLK1,F2,HP,KNG1,LIMA1	12
Cellular Movement	Cell movement of myeloid cells	8.15e-09		0.622	APOA1,APOE,C3,C5,CFH,DLK1,F2,FGA,FN1,GSN,HP,HRG,KNG1,PLG,SERPINA1,SERPINA3,SERPINC1,SERPINF1,SERPING1,VTN	20
Cellular Movement	Cell movement of connective tissue cells	0.000194		0.619	APOE,C5,CFH,FN1,GSN,LIMA1,SERPINF1,VTN	8
Cardiovascular System Development and Function,Cellular Movement	Movement of vascular endothelial cells	4.01e-05		0.6	APOH,C3,C5,CDH5,FN1,KNG1,ORM1,PLG	8
Cellular Movement	Cell movement	9.22e-09		0.596	A2M,AHSG,APOA1,APOB,APOD,APOE,APOH,APOL1,C3,C5,CD5L,CDH5,CFH,CLU,DCD,DIAPH2,DLK1,F2,FGA,FGB,FN1,GC,GSN,HP,HPX,HRG,IGHM,JCHAIN,KLKB1,KNG1,KRT6B,LIMA1,LRG1,ORM1,PCIF1,PGLYRP2,PLG,PRR11,PTPRU,RSRC2,SERPINA1,SERPINA3,SERPINC1,SERPINF1,SERPING1,TTR,VTN	47
Infectious Diseases,Organismal Injury and Abnormalities	Viral Infection	2.98e-07		0.592	AHSG,APOA1,APOA2,APOB,APOD,APOE,APOH,APOL1,C3,C4B,C4BPA,C5,C8A,CLU,DCD,DTX3,F2,FGA,FN1,GC,HBB,HP,HRG,HRNR,IGHM,IGLC3,ITIH4,JCHAIN,ORM1,ORM2,PCIF1,PLG,PTPRU,SERPINA1,SERPINA3,SERPINC1,SERPINF1,SPAST,VTN	39
Dermatological Diseases and Conditions,Inflammatory Disease,Inflammatory Response,Organismal Injury and Abnormalities	Dermatitis	5.45e-05		0.577	APOE,C3,DCD,DSG1,FN1,GSN,HBB,HRNR,IGHG1,IGHM,IGKC,KNG1,LRG1,PGLYRP2,SERPING1	15
Lipid Metabolism,Molecular Transport,Small Molecule Biochemistry	Concentration of lipid	9.98e-10		0.559	AHSG,APOA1,APOA2,APOA4,APOB,APOC3,APOD,APOE,AZGP1,C3,C4BPA,C5,CDH5,CLU,DLK1,F2,GC,HP,KLKB1,KNG1,LIMA1,PLG,SERPINA1,SERPINA6,TTR,VTN	26
Cellular Function and Maintenance	Cellular homeostasis	9.54e-05		0.55	A2M,APOA1,APOE,APOL1,C3,C5,C7,CDH5,CFH,CP,F2,FN1,GC,GSN,HPX,IGHM,IGKC,KNG1,PGLYRP2,PLG,RSRC2,SERPINA1,SERPINA3,SERPINF1,TF,TTR,VTN	27
Cardiovascular Disease,Organismal Injury and Abnormalities	Aortic atherosclerosis	8.07e-07		0.548	APOB,APOE,C5,CLU,F2,PLG	6
Cardiovascular Disease,Organismal Injury and Abnormalities	Aortic occlusive disease	4.14e-05		0.548	APOB,APOE,C5,CLU,F2,PLG,TF	7
Lipid Metabolism,Molecular Transport,Small Molecule Biochemistry	Concentration of fatty acid	3.53e-07		0.543	AHSG,APOA2,APOB,APOC3,APOD,APOE,AZGP1,C3,DLK1,F2,KLKB1,KNG1,SERPINA1	13
Cellular Movement,Hematological System Development and Function,Immune Cell Trafficking	Cell movement of granulocytes	4.67e-07		0.534	APOA1,APOE,C3,C5,CFH,DLK1,F2,FN1,GSN,KNG1,PLG,SERPINA1,SERPINC1,VTN	14
Free Radical Scavenging	Generation of reactive oxygen species	7.77e-07		0.533	APOA1,APOE,C5,CFH,CLU,F2,HP,KNG1,SERPINF1,TF	10
Organismal Injury and Abnormalities,Respiratory Disease	Lung injury	5.4e-13		0.529	AHSG,AMBP,APOH,AZGP1,C3,C4B,C5,CD5L,CLU,F2,FN1,GC,HBB,JCHAIN,PLG,SERPINC1,TF	17
Hematological System Development and Function	Coagulation	9.72e-15		0.528	APOE,APOH,C3,F2,FGA,FGG,GSN,HP,HRG,KLKB1,KNG1,PLG,SERPINC1,SERPINF1,SERPINF2,VTN	16
Cellular Function and Maintenance,Post-Translational Modification,Protein Degradation,Protein Synthesis	Cleavage of protein fragment	0.000216		0.526	APOE,C5,CFH,F2,KLKB1,KNG1,PLG	7
Hematological System Development and Function,Tissue Morphology	Quantity of blood cells	4.53e-08		0.524	AMBP,APOA1,APOB,APOE,C3,C5,CD5L,CFH,CLU,DLK1,F2,GSN,HBB,HPX,HRG,IGHA1,IGHM,IGKC,IGLL5,JCHAIN,KLKB1,KNG1,PLG,SERPINA1,TF,VTN	26
Cardiovascular Disease,Hematological Disease,Lipid Metabolism,Metabolic Disease,Organismal Injury and Abnormalities,Small Molecule Biochemistry	Hypertriglyceridemia	1.53e-06		0.522	APOA1,APOA2,APOB,APOC3,APOE,SERPINF1	6
Free Radical Scavenging	Production of superoxide	0.000703		0.497	APOE,C5,F2,FN1,HBB	5
Cardiovascular Disease,Hematological Disease,Organismal Injury and Abnormalities	Anemia	1.18e-05		0.492	AMBP,APOE,C3,C4B,C5,CFH,CP,F2,FN1,HBB,HPX,PLG,TF	13
Cell-To-Cell Signaling and Interaction,Cellular Movement,Hematological System Development and Function,Immune Cell Trafficking,Inflammatory Response	Recruitment of phagocytes	7.13e-07		0.491	APOA1,APOB,APOE,C5,CD5L,CLU,GC,GSN,HPX,PGLYRP2,PLG	11
Cellular Movement,Hematological System Development and Function,Immune Cell Trafficking,Inflammatory Response	Cellular infiltration by macrophages	0.000676		0.478	APOA1,APOE,C3,C5,F2,HRG,SERPING1	7
Lipid Metabolism,Small Molecule Biochemistry	Binding of lipid	2.46e-07		0.471	APOA1,APOB,APOE,APOH,F2,FN1,SERPING1	7
Cell-mediated Immune Response,Cellular Movement,Hematological System Development and Function,Immune Cell Trafficking	Infiltration by T lymphocytes	0.000708		0.463	APOD,APOE,C3,C5,DLK1,HRG	6
Connective Tissue Disorders,Organismal Injury and Abnormalities	Damage of connective tissue	3.42e-05		0.447	APOE,C5,CLU,F2,FN1,PLG	6
Protein Trafficking	Interaction of protein	0.000555		0.443	F2,FGA,FGB,FN1,KNG1,TF	6
Cell Signaling,Molecular Transport,Vitamin and Mineral Metabolism	Quantity of Ca2+	2.78e-09		0.442	A2M,APOC3,APOE,C3,C5,DCD,F2,FN1,GC,GSN,IGHM,IGKC,KNG1,ORM1,PLG,TTR	16
Cellular Function and Maintenance,Hematological System Development and Function,Inflammatory Response	Engulfment by macrophages	0.000227		0.44	APOE,C3,CD5L,GSN,HPX,VTN	6
Cellular Function and Maintenance,Molecular Transport	Flux of inorganic cation	7.48e-08		0.429	A2M,APOA1,APOE,APOL1,C3,C5,F2,FN1,GC,IGHM,KNG1,SERPINA1,VTN	13
Cellular Function and Maintenance	Ion homeostasis of cells	1.89e-07		0.429	A2M,APOA1,APOE,APOL1,C3,C5,C7,CDH5,CP,F2,FN1,GC,IGHM,KNG1,SERPINA1,TF,VTN	17
Cell Signaling,Cellular Function and Maintenance,Molecular Transport,Vitamin and Mineral Metabolism	Flux of Ca2+	3.34e-07		0.429	A2M,APOA1,APOE,C3,C5,F2,FN1,GC,IGHM,KNG1,SERPINA1,VTN	12
Hematological System Development and Function,Tissue Morphology	Quantity of antigen presenting cells	0.000429		0.428	AMBP,APOB,APOE,C3,CD5L,CLU,IGHM,KLKB1,PLG	9
Cell-To-Cell Signaling and Interaction,Cellular Movement,Hematological System Development and Function,Immune Cell Trafficking	Recruitment of granulocytes	0.000357		0.423	APOA1,APOE,C3,C5,GC,GSN,PGLYRP2	7
Lipid Metabolism,Small Molecule Biochemistry	Lipolysis	1.33e-06		0.423	APOA1,APOA2,APOC3,APOE,AZGP1,C3,C5,CD5L,F2,KNG1	10
Cell-To-Cell Signaling and Interaction,Hematological System Development and Function,Inflammatory Response	Aggregation of blood platelets	5.24e-13		0.398	C3,CFH,F2,FGA,FGB,FGG,GC,GSN,IGHM,KLKB1,KNG1,PLG,SERPINC1,SERPINF1,VTN	15
Cell-To-Cell Signaling and Interaction,Cellular Function and Maintenance,Hematological System Development and Function,Inflammatory Response	Phagocytosis of neutrophils	2.51e-07		0.398	C3,C5,CD5L,CFH,HPX,VTN	6
Cellular Movement,Hematological System Development and Function,Immune Cell Trafficking,Inflammatory Response	Cell movement of neutrophils	3.99e-07		0.393	APOA1,APOE,C3,C5,CFH,DLK1,F2,FN1,GSN,PLG,SERPINA1,SERPINC1,VTN	13
Neurological Disease,Organismal Injury and Abnormalities	Injury of central nervous system	0.000412		0.391	C5,CLU,CP,F2,GSN,HP,PLG,SERPINC1	8
Cardiovascular Disease,Organismal Injury and Abnormalities	Vaso-occlusion	1.82e-12		0.379	AHSG,APOA1,APOA2,APOA4,APOB,APOC3,APOE,APOH,C4BPA,C5,C9,CLU,DLK1,F2,FGA,FGB,FGG,FN1,HBB,HP,HRG,ITIH4,KLKB1,KNG1,LIMA1,PLG,SERPINA1,SERPINA3,SERPINC1,TF,VTN	31
Cellular Movement	Migration of cells	7.39e-09		0.377	A2M,AHSG,APOA1,APOB,APOD,APOE,APOH,APOL1,C3,C5,CD5L,CDH5,CFH,CLU,DCD,DIAPH2,DLK1,F2,FGA,FGB,FN1,GC,GSN,HP,HPX,HRG,JCHAIN,KNG1,KRT6B,LIMA1,LRG1,ORM1,PCIF1,PGLYRP2,PLG,PRR11,PTPRU,RSRC2,SERPINA1,SERPINA3,SERPINC1,SERPINF1,SERPING1,TTR,VTN	45
Cellular Movement,Hematological System Development and Function,Immune Cell Trafficking	Cell movement of leukocytes	2.77e-10		0.366	APOA1,APOD,APOE,C3,C5,CDH5,CFH,DIAPH2,DLK1,F2,FGA,FGB,FN1,GSN,HP,HRG,KNG1,PCIF1,PGLYRP2,PLG,SERPINA1,SERPINA3,SERPINC1,SERPINF1,SERPING1,VTN	26
Cellular Movement,Connective Tissue Development and Function	Cell movement of fibroblasts	0.000308		0.359	APOE,C5,CFH,FN1,GSN,SERPINF1,VTN	7
Cardiovascular Disease,Cardiovascular System Development and Function,Cell Morphology,Cellular Function and Maintenance,Organismal Injury and Abnormalities,Tissue Morphology	Permeability of endothelial cells	6.15e-05		0.357	CDH5,F2,KNG1,SERPINF1,TTR	5
Hematological System Development and Function,Tissue Morphology	Quantity of leukocytes	1.02e-07		0.354	AMBP,APOA1,APOB,APOE,C3,C5,CD5L,CFH,CLU,DLK1,GSN,HBB,HPX,HRG,IGHA1,IGHM,IGKC,IGLL5,JCHAIN,KLKB1,KNG1,PLG,SERPINA1,VTN	24
Cancer,Organismal Injury and Abnormalities	Neoplasia of cells	3.85e-05		0.347	A1BG,A2M,APOB,APOD,APOE,C1orf127,C1QC,C3,C4B,C5,C7,C8A,C9,CFH,CLU,CP,DCD,DIAPH2,DLK1,DSG1,DTX3,EML4,F2,FGA,FGG,FLG2,FN1,GC,GSN,H1-3,HBB,HMCN1,HP,HPX,HRG,HRNR,IGHA1,IGHG1,IGHG4,IGHM,IGKC,IGLC1,IGLL5,IGLV3-25,JCHAIN,KLKB1,KNG1,KRT6B,LIMA1,MCM9,MEGF6,ORM1,ORM2,PCIF1,PGLYRP2,PLG,POTEF,PTPRU,RSRC2,SERPINA1,SERPINA3,SERPINC1,SERPINF1,SERPINF2,SERPING1,SPAST,TF,TTR,VTN	69
Cell Signaling,Molecular Transport,Nucleic Acid Metabolism,Small Molecule Biochemistry	Concentration of cyclic AMP	0.000106		0.346	APOA1,APOE,AZGP1,C5,CFH,F2,FN1	7
Lipid Metabolism,Molecular Transport,Small Molecule Biochemistry	Concentration of sterol	9.73e-08		0.343	APOA1,APOA2,APOA4,APOB,APOC3,APOE,C4BPA,CLU,DLK1,F2,GC,HP,KNG1,LIMA1	14
Cardiovascular System Development and Function,Cell-To-Cell Signaling and Interaction	Binding of endothelial cells	2.57e-07		0.32	APOE,C3,C5,F2,FN1,KNG1,PLG,SERPINA1,SERPING1,VTN	10
Cellular Assembly and Organization,Cellular Function and Maintenance	Organization of actin cytoskeleton	9.97e-05		0.314	CLU,F2,FN1,GSN,HMCN1,HRG,SERPINC1,TF,VTN	9
Lipid Metabolism,Molecular Transport,Small Molecule Biochemistry	Quantity of steroid	8.65e-08		0.31	APOA1,APOA2,APOA4,APOB,APOC3,APOE,C4BPA,CDH5,CLU,DLK1,F2,GC,HP,KNG1,LIMA1,PLG,SERPINA6	17
Immunological Disease,Organismal Injury and Abnormalities	Systemic autoimmune syndrome	0.000124		0.299	A1BG,AHSG,APOA1,APOC3,APOE,APOL1,C3,C4B,C5,CFH,CLU,CP,FGB,FN1,GC,GSN,HP,IGHG1,IGHM,IGKC,ITIH4,NOM1,SERPINC1,SERPING1	24
Organismal Injury and Abnormalities	Edema	0.000294		0.28	C3,CDH5,F2,FN1,KLKB1,KNG1,PLG,SERPINA1,SERPING1,VTN	10
Organismal Injury and Abnormalities	Blood clot	2.97e-11		0.27	APOE,APOH,C3,C4BPA,C5,CFH,F2,FGA,FGB,FGG,HBB,HRG,KLKB1,KNG1,PLG,SERPINC1,SERPINF2,VTN	18
Cardiovascular Disease,Hematological Disease,Organismal Injury and Abnormalities	Thrombus	1.76e-10		0.27	APOE,APOH,C3,C4BPA,C5,CFH,F2,FGA,FGB,FGG,HBB,HRG,KLKB1,KNG1,PLG,SERPINC1,VTN	17
Cell Death and Survival,Connective Tissue Disorders,Hematological Disease,Organismal Injury and Abnormalities	Hemolysis	1.42e-06		0.244	APOE,C3,C4B,C5,C8A,CFH,HBB,PLG	8
Cell-To-Cell Signaling and Interaction,Hematological System Development and Function,Inflammatory Response,Organismal Functions	Activation of blood platelets	1.96e-06		0.236	APOE,APOH,C3,F2,GSN,HRG,SERPINF1	7
Cell-To-Cell Signaling and Interaction	Binding of tumor cell lines	5.29e-07		0.228	APOA2,APOE,APOH,CFH,F2,FGA,FN1,HRG,KNG1,PLG,RSRC2,SERPINF1,SERPING1,VTN	14
Cellular Movement,Immune Cell Trafficking	Leukocyte migration	5.26e-13		0.215	APOA1,APOB,APOD,APOE,C3,C5,CD5L,CDH5,CFH,CLU,DIAPH2,DLK1,F2,FGA,FGB,FN1,GC,GSN,HP,HPX,HRG,KNG1,PCIF1,PGLYRP2,PLG,SERPINA1,SERPINA3,SERPINC1,SERPINF1,SERPING1,VTN	31
Cellular Movement	Cell movement of melanoma cell lines	9.39e-05		0.199	CDH5,DIAPH2,FN1,HRG,KNG1,SERPINF1,VTN	7
Cardiovascular System Development and Function,Tissue Morphology	Permeability of vascular system	1.69e-09		0.174	APOE,C3,C5,CDH5,F2,GSN,KNG1,PLG,SERPINC1,SERPINF1,SERPING1,TTR	12
Cardiovascular System Development and Function,Cellular Movement	Migration of endothelial cells	9.13e-08		0.171	APOA1,APOE,APOH,C3,C5,CDH5,FN1,HRG,KNG1,ORM1,PLG,SERPINF1,TTR,VTN	14
Cancer,Organismal Injury and Abnormalities	Invasive cancer	0.000127		0.169	AHSG,AMBP,APOA1,APOD,APOE,C3,C4B,C5,CLU,DCD,F2,FGA,FGG,FN1,GSN,HBB,HRG,IGHM,JCHAIN,LIMA1,PLG,SERPINA1,SERPINC1,SERPINF1,SERPING1,TF	26
Cancer,Organismal Injury and Abnormalities	Advanced malignant tumor	5.51e-05		0.169	AHSG,AMBP,APOA1,APOE,C3,C4B,C5,CFH,CLU,F2,FGA,FGG,FN1,GSN,HBB,HRG,IGHM,JCHAIN,PLG,SERPINA1,SERPINC1,SERPINF1,SERPING1,TF	24
Cancer,Organismal Injury and Abnormalities	Metastasis	0.00019		0.169	AHSG,AMBP,APOA1,APOE,C3,C4B,C5,CLU,F2,FGA,FGG,FN1,GSN,HBB,HRG,IGHM,JCHAIN,PLG,SERPINA1,SERPINC1,SERPINF1,TF	22
Organismal Injury and Abnormalities,Respiratory Disease	Damage of lung	1.84e-13		0.169	AHSG,AMBP,APOH,AZGP1,C3,C4B,C5,CD5L,CLU,F2,FN1,GC,HBB,JCHAIN,PLG,SERPINC1,SERPING1,TF	18
Cellular Assembly and Organization,Organismal Development,Tissue Development	Formation of fibrils	6.24e-05		0.152	A2M,APOE,SERPINA3,TTR	4
Cancer,Organismal Injury and Abnormalities	Lymphohematopoietic cancer	6.36e-08		0.152	AHSG,APOB,APOE,C1orf127,C1QC,C3,C4B,C5,C7,C8A,C9,CFH,CLU,CP,DCD,DIAPH2,DLK1,DSG1,DTX3,EML4,F2,FGA,FGG,FLG2,FN1,GC,GSN,H1-3,HBB,HMCN1,HP,HPX,HRG,HRNR,IGHA1,IGHG1,IGHG4,IGHM,IGKC,IGLC1,IGLL5,IGLV3-25,JCHAIN,KLKB1,KNG1,LIMA1,MCM9,MEGF6,ORM1,ORM2,PGLYRP2,PLG,POTEF,PTPRU,SERPINA1,SERPINA3,SERPINC1,SERPINF1,SERPINF2,TF,VTN	61
Cancer,Organismal Injury and Abnormalities	Hematological or lymphatic system tumor	1.25e-07		0.152	AHSG,APOB,APOE,C1orf127,C1QC,C3,C4B,C5,C7,C8A,C9,CFH,CLU,CP,DCD,DIAPH2,DLK1,DSG1,DTX3,EML4,F2,FGA,FGG,FLG2,FN1,GC,GSN,H1-3,HBB,HMCN1,HP,HPX,HRG,HRNR,IGHA1,IGHG1,IGHG4,IGHM,IGKC,IGLC1,IGLL5,IGLV3-25,JCHAIN,KLKB1,KNG1,LIMA1,MCM9,MEGF6,ORM1,ORM2,PGLYRP2,PLG,POTEF,PTPRU,SERPINA1,SERPINA3,SERPINC1,SERPINF1,SERPINF2,TF,VTN	61
Cancer,Organismal Injury and Abnormalities	Lymphoid cancer	7.65e-06		0.152	AHSG,APOB,APOE,C1orf127,C1QC,C3,C7,C8A,CFH,CLU,DCD,DIAPH2,DLK1,DSG1,EML4,F2,FGA,FLG2,FN1,GSN,H1-3,HMCN1,HP,HPX,HRG,HRNR,IGHA1,IGHG4,IGHM,IGKC,IGLC1,IGLL5,IGLV3-25,JCHAIN,MEGF6,PLG,POTEF,PTPRU,SERPINA1,SERPINA3,SERPINC1,SERPINF1,SERPINF2,TF,VTN	45
Cell Death and Survival	Opsonization	7.95e-10		0.147	APOH,C3,C4B,C4BPA,FN1,PLG	6
Cell Death and Survival,Organismal Injury and Abnormalities,Renal and Urological Disease	Necrosis of kidney	0.000696		0.128	APOE,APOL1,C3,C5,CLU,F2,GSN,PLG,VTN	9
Cellular Movement,Hematological System Development and Function,Immune Cell Trafficking	Cellular infiltration by lymphocytes	0.00051		0.109	APOD,APOE,C3,C5,DLK1,HRG,PCIF1	7
Cardiovascular Disease,Organismal Injury and Abnormalities	Size of infarct	1.42e-08		0.087	APOA1,APOD,APOE,C3,FGB,FGG,GSN,KLKB1,KNG1,SERPINF2,SERPING1	11
Hematological System Development and Function,Inflammatory Response,Tissue Morphology	Quantity of phagocytes	5.17e-06		0.081	AMBP,APOB,APOE,C3,C5,CD5L,CFH,CLU,GSN,HRG,IGHM,KNG1,PLG,VTN	14
Hematological System Development and Function,Tissue Morphology	Quantity of myeloid cells	1.75e-06		0.071	AMBP,APOB,APOE,C3,C5,CD5L,CFH,CLU,GSN,HBB,HRG,KLKB1,KNG1,PLG,SERPINA1,TF,VTN	17
Organismal Development	Growth of vessel	0.000253		0.044	APOE,DLK1,F2,FN1,PLG,SERPINF1,TF,VTN	8
Organismal Development	Growth of organism	0.000117		0.038	AHSG,APOA1,APOE,CDH5,CLU,DCD,DLK1,F2,FN1,GSN,HRG,KRT6B,ORM1,PLG,SERPINF1,TF	16
Hematological System Development and Function,Tissue Morphology	Quantity of granulocytes	0.000377		0	AMBP,C3,C5,CD5L,CFH,CLU,GSN,SERPINA1,VTN	9
Neurological Disease,Organismal Injury and Abnormalities	Neurological signs	2.35e-07		0	A2M,AFM,APOA1,APOA4,APOD,APOE,C3,C4B,C7,C9,CLU,CP,FGG,HP,ITIH4,KNG1,LRG1,SERPINA1,SERPINA3,SERPINF2,TF,TTR	22
Neurological Disease,Organismal Injury and Abnormalities	Memory deficits	0.000616		0	APOA1,APOD,C3,KNG1,TTR	5
Cellular Movement,Hematological System Development and Function,Immune Cell Trafficking	Cellular infiltration by mononuclear leukocytes	3.14e-05		0	APOD,APOE,C3,C5,DLK1,FN1,HRG,PCIF1,PLG	9
Neurological Disease,Organismal Injury and Abnormalities	Damage of central nervous system	8.01e-05		0	C5,CLU,CP,F2,GSN,HP,PLG,SERPINC1,TF	9
Cell Death and Survival,Organismal Injury and Abnormalities	Neuronal cell death	0.000421		-0.02	A2M,APOA1,APOE,C5,C7,C9,CLU,F2,FN1,PLG,SERPINA3,SERPINF1,TF,TTR	14
Tissue Development	Growth of epithelial tissue	0.000136		-0.032	APOA1,APOE,APOH,C3,C5,CLU,DLK1,F2,FN1,ITIH4,KNG1,LRG1,PLG,SERPINC1,SERPINF1	15
Molecular Transport	Quantity of metal	5.34e-11		-0.036	A2M,APOC3,APOE,C3,C5,CP,DCD,F2,FN1,GC,GSN,HP,HPX,IGHM,IGKC,KNG1,ORM1,PLG,TF,TTR	20
Organismal Injury and Abnormalities,Renal and Urological Disease	Damage of kidney	8.88e-11		-0.04	AHSG,AMBP,APOE,C3,C5,CD5L,CFH,CLU,FN1,GC,HPX,IGHM,PLG,SERPINA3	14
Cardiovascular System Development and Function,Tissue Morphology	Permeability of vasculature	1.06e-09		-0.046	APOE,C3,C5,CDH5,F2,GSN,KNG1,PLG,SERPINC1,SERPINF1,SERPING1	11
Connective Tissue Development and Function,Tissue Morphology	Quantity of connective tissue	7.3e-05		-0.063	APOA2,APOA4,APOB,APOC3,APOE,C3,DLK1,FN1,HBB,HP,IGHM,PLG,TF	13
Molecular Transport	Export of molecule	1.07e-06		-0.071	APOA1,APOA2,APOA4,APOB,APOC3,APOE,APOL1,CLU,CP,F2,TTR	11
Cellular Movement,Hematological System Development and Function,Immune Cell Trafficking,Inflammatory Response	Cell movement of macrophages	1.91e-06		-0.086	APOA1,APOE,C3,C5,F2,FGA,FN1,GSN,HRG,PLG,SERPING1,VTN	12
Lipid Metabolism,Molecular Transport,Small Molecule Biochemistry	Concentration of triacylglycerol	1.21e-06		-0.09	AHSG,APOA1,APOA2,APOA4,APOB,APOC3,APOD,APOE,AZGP1,C3,C4BPA,DLK1,F2	13
Hematological System Development and Function,Organismal Functions	Coagulation of blood	1.02e-13		-0.108	APOE,APOH,C3,F2,FGA,FGG,GSN,HRG,KLKB1,KNG1,PLG,SERPINC1,SERPINF1,SERPINF2,VTN	15
Organismal Injury and Abnormalities	Abnormal morphology of body cavity	0.000225		-0.109	AMBP,APOA1,APOE,APOL1,AZGP1,C3,CD5L,CDH5,CFH,CLU,CP,DLK1,F2,FGA,FN1,GSN,HP,HPX,IGHM,IGKC,PGLYRP2,PLG,TF	23
Cell Death and Survival,Neurological Disease,Organismal Injury and Abnormalities	Cell death of cerebral cortex cells	0.000357		-0.113	APOE,C7,C9,CLU,F2,SERPINA3,TF	7
Cardiovascular System Development and Function,Tissue Morphology	Permeability of vascular tissue	3.05e-08		-0.152	APOE,C5,CDH5,KNG1,SERPING1	5
Cellular Movement	Movement of blood platelets	8.19e-07		-0.152	F2,FN1,GSN,KNG1,VTN	5
Cellular Movement,Hematological System Development and Function,Immune Cell Trafficking	Cell movement of peripheral blood leukocytes	0.000644		-0.152	APOA1,CDH5,KNG1,VTN	4
Protein Synthesis	Quantity of ldl cholesterol in blood	3.71e-06		-0.16	APOA1,APOB,APOC3,APOE,FGG	5
Cardiovascular System Development and Function,Organismal Development	Growth of blood vessel	0.000357		-0.162	APOE,DLK1,F2,FN1,PLG,SERPINF1,TF	7
Organismal Injury and Abnormalities	Fibrosis	1.03e-08		-0.166	APOA1,APOA2,APOB,APOE,C3,C5,CFH,CLU,CP,DLK1,FGG,FN1,GSN,HBB,HP,HPX,IGHG2,IGHM,IGLC3,IGLL5,KNG1,PLG,SERPINA1,SERPINC1,TF,VTN	26
Cell Death and Survival,Organismal Injury and Abnormalities	Cell death of immune cells	1.98e-05		-0.173	APOB,APOE,C3,C5,CD5L,CFH,CLU,DLK1,F2,FN1,GSN,HBB,IGHM,SERPINF1,VTN	15
Organismal Injury and Abnormalities	Damage of epithelial tissue	1.37e-06		-0.196	CDH5,F2,HP,HPX,KNG1,KRT6B,SERPINF1,TTR	8
Free Radical Scavenging	Synthesis of reactive oxygen species	3.74e-08		-0.197	APOA1,APOE,C3,C5,CDH5,CFH,CLU,F2,FN1,GSN,HBB,HP,ITIH4,KNG1,SERPINA1,SERPINF1,TF,TTR	18
Cardiovascular Disease,Hematological Disease,Lipid Metabolism,Metabolic Disease,Organismal Injury and Abnormalities,Small Molecule Biochemistry	Hyperlipidemia	1.09e-05		-0.259	APOA1,APOA2,APOB,APOC3,APOE,DLK1,F2,SERPINF1	8
Free Radical Scavenging	Metabolism of reactive oxygen species	1.32e-08		-0.26	APOA1,APOA4,APOE,C3,C5,CDH5,CFH,CLU,F2,FN1,GSN,HBB,HP,ITIH4,KNG1,SERPINA1,SERPINF1,TF,TTR	19
Cellular Assembly and Organization,Neurological Disease,Organismal Injury and Abnormalities	Deposition of amyloid fibrils	1.99e-08		-0.267	APOE,CLU,PLG,SERPINA3,SERPINF2,TTR	6
Cancer,Organismal Injury and Abnormalities	Abdominal neoplasm	0.000377		-0.294	A1BG,A2M,AFM,AHSG,AMBP,APOA1,APOA2,APOA4,APOB,APOC3,APOD,APOE,APOH,APOL1,AZGP1,C1orf127,C1QC,C3,C4B,C4BPA,C5,C7,C8A,C9,CD5L,CDH5,CFH,CLU,CP,CRYBG3,DIAPH2,DLK1,DSG1,DTX3,EML4,F2,FAHD1,FGA,FGB,FGG,FLG2,FN1,GC,GSN,H1-3,HBB,HMCN1,HP,HPX,HRG,HRNR,IGHA1,IGHG1,IGHG3,IGHG4,IGHM,IGKC,IGLL5,ITIH2,ITIH4,JCHAIN,KLKB1,KNG1,KRT6B,LIMA1,LRG1,MCM9,MEGF6,NOM1,ORM1,ORM2,PCIF1,PGLYRP2,PLG,POTEF,PRR11,PTPRU,RHEX,RSR…	91
Free Radical Scavenging,Small Molecule Biochemistry	Metabolism of hydrogen peroxide	5.43e-05		-0.31	APOA4,C5,F2,HBB,HP,TF	6
Gastrointestinal Disease,Hepatic System Disease,Organismal Injury and Abnormalities	Fibrosis of liver	2.31e-07		-0.339	APOA1,APOA2,APOB,APOE,C5,DLK1,FGG,FN1,HP,HPX,PLG,SERPINA1,SERPINC1,TF	14
Lipid Metabolism,Molecular Transport,Small Molecule Biochemistry	Uptake of cholesterol ester	2.41e-07		-0.343	A2M,APOA1,APOA2,APOE	4
Tissue Morphology	Quantity of bacteria	0.000341		-0.347	APOE,F2,ORM1,SERPING1	4
Cardiovascular Disease,Organismal Injury and Abnormalities	Cardiac lesion	0.000298		-0.359	APOA1,APOD,APOE,C3,FN1,GSN,IGHM,PLG	8
Cellular Movement,Hematological System Development and Function,Immune Cell Trafficking,Inflammatory Response	Migration of macrophages	0.000278		-0.389	C5,FGA,FN1,PLG,VTN	5
Gastrointestinal Disease,Organismal Injury and Abnormalities	Damage of digestive system	9.06e-07		-0.391	APOE,APOH,C3,C5,CFH,F2,HPX,KNG1,PLG,SERPINA1,SERPING1	11
Cancer,Organismal Injury and Abnormalities	Non rhabdoid tumor	8.16e-06		-0.44	AHSG,APOA1,APOA4,APOB,APOD,APOE,C1orf127,C1QC,C3,C4B,C5,C7,C8A,C9,CD5L,CFH,CLU,CP,CRYBG3,DCD,DIAPH2,DLK1,DSG1,DTX3,EML4,F2,FGA,FGG,FLG2,FN1,GC,GSN,H1-3,HBB,HMCN1,HP,HPX,HRG,HRNR,IGHA1,IGHG1,IGHG4,IGHM,IGKC,IGLC1,IGLL5,IGLV3-25,JCHAIN,KLKB1,KNG1,LIMA1,MCM9,MEGF6,ORM1,ORM2,PGLYRP2,PLG,POTEF,PRR11,PTPRU,RSRC2,SERPINA1,SERPINA3,SERPINC1,SERPINF1,SERPINF2,SERPING1,TF,TTR,VTN	70
Molecular Transport,Protein Trafficking	Secretion of protein	6.85e-05		-0.447	APOB,APOE,FGA,FGB,FGG,IGHM	6
Cardiovascular Disease,Organismal Injury and Abnormalities	Damage of endothelial tissue	1.7e-06		-0.453	CDH5,F2,HP,HPX,KNG1,SERPINF1,TTR	7
Cardiovascular System Development and Function,Tissue Morphology	Permeability of blood vessel	1.02e-08		-0.456	APOE,C3,C5,CDH5,GSN,KNG1,SERPINC1,SERPINF1,SERPING1	9
Cardiovascular System Development and Function	Neovascularization of organ	1.92e-06		-0.468	APOE,C1QC,C3,C5,CDH5,FN1,KNG1,PLG,SERPINF1	9
Cardiovascular System Development and Function,Organismal Development	Vascularization of absolute anatomical region	9.59e-06		-0.468	APOE,C1QC,C3,C5,CDH5,DLK1,FN1,PLG,SERPINF1	9
Gastrointestinal Disease,Hepatic System Disease,Organismal Injury and Abnormalities	Liver Damage	6.35e-06		-0.469	APOE,C3,CFH,F2,HPX,KNG1,PLG,SERPINA1,SERPING1	9
Cardiovascular Disease,Organismal Injury and Abnormalities	Atherogenesis	5.06e-06		-0.55	APOA1,APOA2,APOB,APOE,FGG,PLG	6
Lipid Metabolism,Small Molecule Biochemistry,Vitamin and Mineral Metabolism	Metabolism of terpenoid	4.26e-06		-0.581	APOA1,APOA2,APOA4,APOB,APOC3,APOE,GC,PLG,SERPINA1,SERPINA6,TTR	11
Lipid Metabolism,Small Molecule Biochemistry,Vitamin and Mineral Metabolism	Steroid metabolism	5.69e-06		-0.581	APOA1,APOA2,APOA4,APOB,APOC3,APOE,GC,PLG,SERPINA1,SERPINA6	10
Gastrointestinal Disease,Hepatic System Disease,Organismal Injury and Abnormalities	Hepatic injury	0.000149		-0.6	APOE,CFH,F2,KNG1,SERPINA1,SERPING1	6
Cardiovascular System Development and Function,Organismal Development	Formation of blood vessel	4.03e-05		-0.651	APOA1,APOE,CDH5,FN1,ORM1,PLG,SERPINF1	7
Organismal Injury and Abnormalities	Abnormal morphology of abdomen	4.89e-05		-0.686	AMBP,APOA1,APOE,APOL1,AZGP1,C3,CFH,CLU,CP,DLK1,FGA,HP,HPX,IGHM,IGKC,PGLYRP2,PLG,TF	18
Immunological Disease,Organismal Injury and Abnormalities	Enlargement of lymphoid organ	0.000443		-0.686	APOE,AZGP1,C3,HP,HPX,PLG,TF	7
Cell Death and Survival,Organismal Injury and Abnormalities	Apoptosis of phagocytes	1.4e-05		-0.707	APOE,C5,CD5L,F2,GSN,HBB,SERPINF1,VTN	8
Cardiovascular System Development and Function,Cell-To-Cell Signaling and Interaction	Adhesion of endothelial cells	0.000251		-0.711	APOE,F2,FN1,SERPINA1,SERPING1,VTN	6
Lipid Metabolism,Metabolic Disease,Organismal Injury and Abnormalities,Small Molecule Biochemistry	Disorder of lipid metabolism	0.000223		-0.718	APOA1,APOA2,APOB,APOC3,APOE,DLK1,F2,FN1,SERPINF1	9
Metabolic Disease,Organismal Injury and Abnormalities	Abnormal metabolism	0.00042		-0.718	APOA1,APOA2,APOB,APOC3,APOE,DLK1,F2,FAHD1,FN1,SERPINF1	10
Cardiovascular Disease,Organismal Injury and Abnormalities	Infarction	1.08e-11		-0.74	APOA1,APOB,APOC3,APOD,APOE,C3,C4B,C5,CLU,F2,FGB,FGG,FN1,GSN,KLKB1,KNG1,PLG,SERPINC1,SERPINF2,SERPING1,TF	21
Cellular Movement,Hematological System Development and Function,Immune Cell Trafficking,Inflammatory Response	Cellular infiltration by phagocytes	3.64e-06		-0.747	APOA1,APOE,C3,C5,CFH,DLK1,F2,HRG,PLG,SERPINA1,SERPINC1,SERPING1	12
Cardiovascular System Development and Function,Organismal Development	Vasculogenesis	3.19e-08		-0.747	APOA1,APOB,APOE,APOH,C1QC,C3,C5,CDH5,DLK1,F2,FN1,GSN,HRG,KNG1,LRG1,ORM1,PLG,SERPINC1,SERPINF1,SERPINF2,TF,TTR,VTN	23
Cardiovascular System Development and Function,Organismal Development,Visual System Development and Function	Neovascularization of eye	0.000101		-0.749	APOE,C1QC,C3,C5,FN1,PLG,SERPINF1	7
Lipid Metabolism,Molecular Transport,Small Molecule Biochemistry	Uptake of lipid	1.93e-10		-0.75	A2M,APOA1,APOA2,APOA4,APOC3,APOD,APOE,AZGP1,C3,GC,LIMA1,TTR	12
Immunological Disease,Organismal Injury and Abnormalities	Onset of autoimmune disease	4.05e-06		-0.762	APOC3,FGA,HPX,PLG	4
Cell Death and Survival,Neurological Disease,Organismal Injury and Abnormalities	Cell death of brain cells	2.96e-05		-0.779	A2M,APOE,C7,C9,CLU,F2,SERPINA3,SERPINF1,TF	9
Hematological System Development and Function,Tissue Development	Accumulation of blood cells	1.26e-05		-0.783	APOA1,APOC3,APOE,C3,C5,CD5L,F2,PLG,SERPINC1,SERPING1	10
Cardiovascular Disease,Organismal Injury and Abnormalities	Atherosclerotic lesion	9.49e-06		-0.793	APOA1,APOA2,APOA4,APOB,APOE,FGG,FN1,PLG	8
Cardiovascular System Development and Function	Vascularization	2.06e-05		-0.798	APOE,C1QC,C3,C5,CDH5,DLK1,FN1,KNG1,PLG,SERPINF1	10
Cancer,Organismal Injury and Abnormalities	Extrapancreatic malignant tumor	0.000478		-0.8	A1BG,A2M,AFM,AHSG,AMBP,APOA1,APOA2,APOA4,APOB,APOC3,APOD,APOE,APOH,APOL1,AZGP1,C1orf127,C1QC,C3,C4B,C4BPA,C5,C7,C8A,C9,CD5L,CDH5,CFH,CLU,CP,CRYBG3,DCD,DIAPH2,DLK1,DSG1,DTX3,EML4,F2,FAHD1,FGA,FGB,FGG,FLG2,FN1,GC,GSN,H1-3,HBB,HMCN1,HP,HPX,HRG,HRNR,IGHA1,IGHG1,IGHG3,IGHG4,IGHM,IGKC,IGLC1,IGLL5,IGLV3-25,ITIH2,ITIH4,JCHAIN,KLKB1,KNG1,KRT6B,LIMA1,LRG1,MCM9,MEGF6,NOM1,ORM1,ORM2,PCIF1,PGLYRP2,PLG,POTEF,P…	94
Hematological System Development and Function,Immune Cell Trafficking,Inflammatory Response,Tissue Development	Accumulation of phagocytes	0.000284		-0.807	APOA1,APOC3,APOE,C3,C5,PLG	6
Gastrointestinal Disease,Inflammatory Response,Organismal Injury and Abnormalities	Inflammation of gastrointestinal tract	2.79e-07		-0.837	APOA4,APOD,APOH,C3,C7,DSG1,FGA,FN1,HP,IGHD,IGHG1,IGHG4,IGHM,IGKC,JCHAIN,LRG1,NOM1,PGLYRP2,PLG,TF	20
Organismal Injury and Abnormalities	Size of lesion	1.27e-07		-0.841	APOA1,APOA4,APOB,APOD,APOE,C3,CLU,F2,FGB,FGG,GSN,KLKB1,KNG1,SERPINA1,SERPINF2,SERPING1	16
Infectious Diseases,Organismal Injury and Abnormalities	Parasitic Infection	0.000344		-0.842	APOE,APOH,C3,C9,HBB,IGHM,JCHAIN	7
Cardiovascular Disease,Neurological Disease,Organismal Injury and Abnormalities,Skeletal and Muscular Disorders	Cardiomyopathy	5.76e-13		-0.871	A2M,AHSG,APOA1,APOA2,APOA4,APOB,APOC3,APOD,APOE,APOL1,C3,C4B,C5,C9,CLU,F2,FGB,FGG,FN1,GSN,HBB,HP,HPX,ITIH2,ITIH4,KNG1,NOM1,PLG,SERPINC1,SERPINF1,SERPINF2,SERPING1,TF,TTR,VTN	35
Cardiovascular System Development and Function,Organismal Development	Angiogenesis	1.51e-08		-0.871	APOA1,APOB,APOE,APOH,C1QC,C3,C5,CDH5,CFH,DLK1,F2,FN1,GSN,HP,HRG,KLKB1,KNG1,LRG1,ORM1,PLG,SERPINC1,SERPINF1,SERPINF2,TF,TTR,VTN	26
Organismal Injury and Abnormalities	Damage of vascular system	1.53e-08		-0.892	APOE,C5,CDH5,CLU,F2,HP,HPX,KNG1,SERPINF1,SERPING1,TTR	11
Tissue Development	Accumulation of cells	9.66e-06		-0.909	APOA1,APOC3,APOE,C3,C5,CD5L,CLU,F2,PLG,SERPINC1,SERPING1	11
Cell-To-Cell Signaling and Interaction,Inflammatory Response	Immune response of T lymphocytes	5.62e-05		-0.927	APOA1,APOE,C5,FN1,IGHM,VTN	6
Gastrointestinal Disease,Inflammatory Disease,Inflammatory Response,Organismal Injury and Abnormalities	Colitis	8.45e-05		-0.928	APOA4,APOD,C3,C7,FGA,FN1,HP,IGHG4,IGHM,LRG1,NOM1,PGLYRP2,PLG,TF	14
Cardiovascular System Development and Function,Cellular Development,Cellular Function and Maintenance,Cellular Growth and Proliferation,Organismal Development,Tissue Development	Proliferation of endothelial cells	1.74e-06		-0.953	APOA1,APOE,APOH,C3,DLK1,F2,FN1,KNG1,LRG1,PLG,SERPINC1,SERPINF1	12
Cellular Assembly and Organization,Neurological Disease,Organismal Development,Organismal Injury and Abnormalities,Tissue Development	Formation of amyloid fibrils	3.92e-07		-0.961	A2M,APOE,CLU,GSN,SERPINA3,TTR	6
Cancer,Organismal Injury and Abnormalities	Abdominal cancer	0.000495		-0.97	A1BG,A2M,AFM,AHSG,AMBP,APOA1,APOA2,APOA4,APOB,APOC3,APOD,APOE,APOH,APOL1,AZGP1,C1orf127,C1QC,C3,C4B,C4BPA,C5,C7,C8A,C9,CD5L,CDH5,CFH,CLU,CP,CRYBG3,DIAPH2,DLK1,DSG1,DTX3,EML4,F2,FAHD1,FGA,FGB,FGG,FLG2,FN1,GC,GSN,H1-3,HBB,HMCN1,HP,HPX,HRG,HRNR,IGHA1,IGHG1,IGHG3,IGHG4,IGHM,IGKC,IGLL5,ITIH2,ITIH4,JCHAIN,KLKB1,KNG1,KRT6B,LIMA1,LRG1,MCM9,MEGF6,NOM1,ORM1,ORM2,PCIF1,PGLYRP2,PLG,POTEF,PRR11,PTPRU,RHEX,RSR…	90
Immunological Disease,Inflammatory Disease,Organismal Injury and Abnormalities	Immune mediated inflammatory disease	5.75e-12		-0.97	A1BG,AHSG,APOA1,APOE,APOH,APOL1,AZGP1,C3,C4B,C5,CDH5,CFH,CLU,CP,DCD,DIAPH2,DSG1,FGB,FGG,FN1,GSN,HBB,HP,HPX,HRG,HRNR,IGHA1,IGHD,IGHG1,IGHG3,IGHM,IGKC,JCHAIN,LRG1,NOM1,PLG,SERPINC1,SERPING1,TF,VTN	40
Inflammatory Response,Organismal Injury and Abnormalities	Inflammation of absolute anatomical region	1.54e-11		-0.993	A1BG,AHSG,AMBP,APOA1,APOA2,APOA4,APOB,APOD,APOE,APOH,APOL1,AZGP1,C3,C4B,C5,C7,CD5L,CFH,CLU,CP,DSG1,F2,FGA,FGB,FGG,FN1,GC,GSN,HBB,HP,HPX,HRG,IGHD,IGHG1,IGHG3,IGHG4,IGHM,IGKC,JCHAIN,KLKB1,LRG1,NOM1,PGLYRP2,PLG,SERPINA1,SERPINC1,TF	47
Organismal Development,Tissue Development	Development of epithelial tissue	8.33e-07		-0.993	APOA1,APOE,APOH,C3,CDH5,CFH,DLK1,F2,FN1,KNG1,KRT6B,LRG1,PLG,SERPINC1,SERPINF1,VTN	16
Lipid Metabolism,Molecular Transport,Small Molecule Biochemistry	Concentration of cholesterol ester	3.4e-06		-1	APOA1,APOA2,APOC3,APOE,CLU	5
Cardiovascular Disease,Cellular Compromise,Organismal Injury and Abnormalities	Damage of endothelial cells	3.46e-06		-1	F2,HP,HPX,SERPINF1	4
Cell Death and Survival,Organismal Injury and Abnormalities	Cell death of phagocytes	9.82e-06		-1	APOE,C5,CD5L,CFH,F2,GSN,HBB,SERPINF1,VTN	9
Ophthalmic Disease,Organismal Injury and Abnormalities	Disease of retina	1.4e-08		-1.04	APOB,APOE,C1QC,C3,C5,C9,CDH5,CFH,CLU,CP,F2,FGA,FGB,FGG,FN1,HMCN1,PLG,SERPINA3,SERPINC1,SERPINF1,SERPING1,TF	22
Inflammatory Response,Organismal Injury and Abnormalities	Inflammation of organ	6.99e-14		-1.047	AMBP,APOA1,APOA2,APOA4,APOB,APOD,APOE,APOH,APOL1,C3,C4B,C5,C7,CD5L,CFH,CLU,DCD,DSG1,F2,FGA,FGG,FN1,GC,GSN,HBB,HP,HPX,HRG,HRNR,IGHD,IGHG1,IGHG3,IGHG4,IGHM,IGKC,JCHAIN,KLKB1,KNG1,LRG1,NOM1,PGLYRP2,PLG,SERPINA1,SERPINC1,SERPING1,TF	46
Cancer,Organismal Injury and Abnormalities	Upper abdominal cancer	3.88e-06		-1.067	A1BG,A2M,AFM,AHSG,AMBP,APOA1,APOA2,APOA4,APOB,APOC3,APOD,APOE,APOH,APOL1,AZGP1,C1orf127,C1QC,C3,C4BPA,C5,C7,C8A,C9,CD5L,CDH5,CFH,CLU,CP,CRYBG3,DIAPH2,DLK1,DSG1,EML4,F2,FGA,FGB,FGG,FLG2,FN1,GC,GSN,HBB,HMCN1,HP,HPX,HRG,HRNR,IGHG1,IGHG3,IGKC,IGLL5,ITIH2,ITIH4,JCHAIN,KLKB1,KNG1,KRT6B,LRG1,MCM9,MEGF6,NOM1,ORM1,PCIF1,PGLYRP2,PLG,POTEF,PRR11,PTPRU,SERPINA1,SERPINA3,SERPINC1,SERPINF2,SERPING1,TF,VTN,ZDHH…	76
Cancer,Gastrointestinal Disease,Organismal Injury and Abnormalities	Digestive system cancer	0.000158		-1.067	A1BG,A2M,AFM,AHSG,AMBP,APOA1,APOA2,APOA4,APOB,APOC3,APOD,APOE,APOH,APOL1,AZGP1,C1orf127,C1QC,C3,C4B,C4BPA,C5,C7,C8A,C9,CD5L,CDH5,CFH,CLU,CP,CRYBG3,DIAPH2,DLK1,DSG1,DTX3,EML4,F2,FAHD1,FGA,FGB,FGG,FLG2,FN1,GC,GSN,H1-3,HBB,HMCN1,HP,HPX,HRG,HRNR,IGHG1,IGHG3,IGHG4,IGKC,IGLL5,ITIH2,ITIH4,JCHAIN,KLKB1,KNG1,KRT6B,LIMA1,LRG1,MCM9,MEGF6,NOM1,ORM1,PCIF1,PGLYRP2,PLG,POTEF,PRR11,PTPRU,RHEX,RSRC2,SERPINA1,SERP…	87
Immunological Disease,Organismal Injury and Abnormalities	Abnormal morphology of lymphoid organ	0.000168		-1.067	APOE,AZGP1,C3,CD5L,DLK1,HP,HPX,IGHM,PLG,TF	10
Cardiovascular System Development and Function,Cellular Development,Cellular Function and Maintenance,Cellular Growth and Proliferation,Organismal Development,Tissue Development	Endothelial cell development	1.72e-07		-1.075	APOA1,APOE,APOH,C3,CDH5,DLK1,F2,FN1,KNG1,LRG1,PLG,SERPINC1,SERPINF1,VTN	14
Cardiovascular Disease,Organismal Injury and Abnormalities	Arterial lesion	2.79e-06		-1.08	APOA1,APOA2,APOA4,APOB,APOE,C3,CDH5,FGG,FN1,PCIF1,PLG	11
Cardiovascular System Development and Function,Organismal Development,Visual System Development and Function	Vascularization of eye	2.11e-05		-1.103	APOE,C1QC,C3,C5,DLK1,FN1,PLG,SERPINF1	8
Organismal Injury and Abnormalities	Bleeding	7e-13		-1.128	APOB,APOE,C3,C4B,C5,CDH5,CLU,F2,FGA,FGB,FGG,FN1,HP,HRG,KLKB1,PGLYRP2,PLG,SERPINA1,SERPINA3,SERPINC1,SERPING1,TF	22
Nutritional Disease,Organismal Injury and Abnormalities	Weight loss	0.000229		-1.134	APOA1,AZGP1,C3,F2,FN1,IGHG1,PGLYRP2,PLG	8
Cancer,Organismal Injury and Abnormalities	Non-melanoma solid tumor	0.000569		-1.158	A1BG,A2M,AFM,AHSG,AMBP,APOA1,APOA2,APOA4,APOB,APOC3,APOD,APOE,APOH,APOL1,AZGP1,C1orf127,C1QC,C3,C4B,C4BPA,C5,C7,C8A,C9,CD5L,CDH5,CFH,CLU,CP,CRYBG3,DCD,DIAPH2,DLK1,DSG1,DTX3,EML4,F2,FAHD1,FGA,FGB,FGG,FLG2,FN1,GC,GSN,H1-3,HBB,HMCN1,HP,HPX,HRG,HRNR,IGHA1,IGHG1,IGHG3,IGHG4,IGHM,IGKC,IGLC1,IGLL5,IGLV3-25,ITIH2,ITIH4,JCHAIN,KLKB1,KNG1,KRT6B,LIMA1,LRG1,MCM9,MEGF6,NOM1,ORM1,ORM2,PCIF1,PGLYRP2,PLG,POTEF,P…	94
Hematological System Development and Function,Tissue Development	Accumulation of myeloid cells	0.000106		-1.217	APOA1,APOC3,APOE,C3,C5,PLG,SERPING1	7
Cellular Movement,Hematological System Development and Function,Immune Cell Trafficking,Inflammatory Response	Infiltration by neutrophils	8.45e-07		-1.225	APOA1,APOE,C3,C5,CFH,DLK1,F2,PLG,SERPINA1,SERPINC1	10
Cellular Movement,Hematological System Development and Function,Immune Cell Trafficking	Cellular infiltration by granulocytes	6.79e-07		-1.263	APOA1,APOE,C3,C5,CFH,DLK1,F2,KNG1,PLG,SERPINA1,SERPINC1	11
Hematological System Development and Function,Immune Cell Trafficking,Inflammatory Response,Tissue Development	Accumulation of leukocytes	4.04e-05		-1.273	APOA1,APOC3,APOE,C3,C5,CD5L,PLG,SERPINC1,SERPING1	9
Cellular Movement	Cellular infiltration by myeloid cells	1.47e-06		-1.291	APOA1,APOE,C3,C5,CFH,DLK1,F2,HRG,KNG1,PLG,SERPINA1,SERPINC1,SERPING1	13
Cellular Growth and Proliferation,Organismal Development	Growth of bacteria	2.63e-07		-1.297	APOA1,DCD,F2,GSN,HRG,ORM1,TF	7
Lipid Metabolism,Molecular Transport,Small Molecule Biochemistry	Accumulation of lipid	2.41e-05		-1.336	APOA1,APOB,APOC3,APOE,APOH,AZGP1,C3,C5,F2,FN1,PLG	11
Gastrointestinal Disease,Inflammatory Disease,Inflammatory Response,Organismal Injury and Abnormalities	Enteritis	5.51e-05		-1.373	APOA4,APOD,APOH,C3,C7,FGA,FN1,HP,IGHG4,IGHM,LRG1,NOM1,PGLYRP2,PLG,TF	15
Cellular Compromise	Injury of cells	0.000113		-1.387	C3,CFH,CLU,HP,HPX	5
Gastrointestinal Disease,Hepatic System Disease,Organismal Injury and Abnormalities	Liver lesion	1.33e-08		-1.44	A1BG,A2M,AFM,AHSG,AMBP,APOA1,APOA2,APOB,APOC3,APOE,APOL1,C1orf127,C3,C4B,C4BPA,C5,C7,C8A,C9,CD5L,CDH5,CFH,CLU,CP,CRYBG3,DIAPH2,DLK1,DSG1,EML4,F2,FGA,FGB,FGG,FLG2,FN1,GC,GSN,HBB,HMCN1,HP,HPX,HRG,HRNR,ITIH2,ITIH4,JCHAIN,KLKB1,KNG1,LRG1,MCM9,MEGF6,NOM1,ORM1,PCIF1,PGLYRP2,PLG,POTEF,PRR11,PTPRU,SERPINA1,SERPINA3,SERPINC1,SERPINF2,SERPING1,SPAST,TF,VTN,ZDHHC6	68
Cardiovascular Disease,Neurological Disease,Organismal Injury and Abnormalities,Skeletal and Muscular Disorders	Myocardial infarction	8.7e-11		-1.48	APOA1,APOB,APOC3,APOD,APOE,C3,C4B,C5,CLU,F2,FGB,FGG,FN1,PLG,SERPINC1,SERPINF2,TF	17
Cellular Movement,Hematological System Development and Function,Immune Cell Trafficking	Cellular infiltration by leukocytes	9.08e-08		-1.515	APOA1,APOD,APOE,C3,C5,CFH,DLK1,F2,FGB,FN1,HRG,KNG1,PCIF1,PLG,SERPINA1,SERPINC1,SERPING1	17
Hematological System Development and Function,Hematopoiesis,Humoral Immune Response,Lymphoid Tissue Structure and Development,Tissue Morphology	Quantity of pre-B lymphocytes	0.00065		-1.72	DLK1,IGHA1,IGHM,IGKC,IGLL5	5
Cell Death and Survival,Gastrointestinal Disease,Hepatic System Disease,Organismal Injury and Abnormalities	Necrosis of liver	0.000733		-1.78	APOE,C3,CFH,FGA,GSN,ITIH4,PLG	7
Cellular Movement	Cellular infiltration	6.39e-08		-1.784	APOA1,APOD,APOE,C3,C5,CFH,DLK1,F2,FGB,FN1,HRG,IGHM,KNG1,PCIF1,PLG,SERPINA1,SERPINC1,SERPING1	18
Inflammatory Disease,Inflammatory Response,Organismal Injury and Abnormalities,Renal and Urological Disease	Nephritis	1.81e-05		-1.954	AMBP,APOL1,C3,C4B,C5,CFH,CLU,FGG,FN1,HRG,IGHG3,IGHM	12
Cardiovascular System Development and Function,Organismal Development,Visual System Development and Function	Vascularization of retina	0.000185		-1.969	C3,DLK1,PLG,SERPINF1	4
Hematological System Development and Function	Fibrinolysis	2.25e-18		-1.982	APOH,F2,FGA,FGB,FGG,HRG,KLKB1,KNG1,PLG,SERPINF2	10
Cell Death and Survival,Gastrointestinal Disease,Hepatic System Disease,Organismal Injury and Abnormalities	Focal necrosis of liver	1.41e-06		-1.982	APOE,C3,FGA,PLG	4
Cardiovascular Disease,Neurological Disease,Organismal Injury and Abnormalities	Cerebrovascular dysfunction	5.21e-08	Decreased	-2.207	APOA1,APOB,APOE,APOH,C3,C9,CFH,CLU,F2,FGB,FN1,GSN,HP,KNG1,PLG,SERPINA1,SERPINA3,SERPINC1,SERPING1	19
Inflammatory Response,Organismal Injury and Abnormalities	Inflammation of body cavity	7.02e-11	Decreased	-2.247	AMBP,APOA1,APOA2,APOA4,APOB,APOD,APOE,APOH,APOL1,C3,C4B,C5,C7,CFH,CLU,F2,FGA,FGG,FN1,GC,HP,HPX,HRG,IGHG1,IGHG3,IGHG4,IGHM,LRG1,NOM1,PGLYRP2,PLG,SERPINA1,SERPINC1,TF	34
Cardiovascular Disease,Organismal Injury and Abnormalities	Peripheral vascular disease	1.37e-08	Decreased	-2.418	AHSG,APOA1,APOB,APOE,APOH,C3,C9,CFH,CLU,F2,FGB,FN1,GSN,HBB,HP,HRG,KLKB1,KNG1,PLG,SERPINA1,SERPINA3,SERPINC1,SERPING1	23
Organismal Injury and Abnormalities,Organismal Survival	Organismal death	1.72e-05	Decreased	-3.827	AHSG,AMBP,APOA1,APOB,APOD,APOE,APOH,APOL1,C1QC,C3,C5,CDH5,CFH,CP,DIAPH2,DLK1,F2,FGA,FGG,FN1,GSN,HP,HRG,IGHG1,IGHM,JCHAIN,LIMA1,LRG1,PCIF1,PGLYRP2,PLG,PRR11,RSRC2,SERPINA1,SERPINA3,SERPINA6,SERPINC1,SERPINF2,SERPING1,TF	40

## Sheet: US T1DM-
Upstream Regulator	Expr Fold Change	Molecule Type	Predicted Activation State	Activation z-score	Flags	p-value of overlap	Target Molecules in Dataset	Mechanistic Network
methotrexate		chemical drug	Activated	2.673		2.33e-10	APOC3,C3,C4BPA,C5,C7,C8A,CFH,FGA,FN1,GSN,ITIH4,ORM1,SERPING1,TTR
17-alpha-ethinylestradiol		chemical drug	Activated	2.433		3.45e-05	APOA4,APOB,APOE,C1QC,C3,CD5L
OSM		cytokine	Activated	2.424		0.00057	C4BPA,FGA,FGB,FN1,HP,LRG1,SERPINA1,SERPINA3,SERPING1	49 (13)
decitabine		chemical drug	Activated	2.406		0.193	APOE,CLU,FN1,GSN,LRG1,VTN
STAT3		transcription regulator	Activated	2.102		6.16e-09	A2M,AHSG,APOA4,C3,C5,CDH5,CFH,CP,DTX3,FGA,FGB,FGG,FLG2,FN1,HBB,HP,SERPINA1,SERPINA3	53 (17)
bleomycin		biologic drug	Activated	2.043		5.6e-05	APOE,C3,C5,CDH5,CLU,F2,FN1,JCHAIN	49 (15)
HNF1A		transcription regulator	Activated	2.025	bias	1.48e-16	AHSG,AMBP,APOA2,APOB,APOC3,APOH,C4BPA,C5,C8A,C9,F2,FGA,FGB,GC,HPX,ITIH4,KNG1,PLG,SERPINA1,SERPING1,TTR,VTN	36 (2)
IL6		cytokine	Activated	2.005		3.22e-13	A2M,APOA1,APOB,APOE,C3,CFH,CLU,CP,FGA,FGB,FGG,FN1,HP,HPX,IGHM,JCHAIN,LRG1,ORM1,PLG,SERPINA1,SERPINA3,TF,TTR	52 (17)
MAPK3		kinase	Activated	2	bias	5.9e-05	APOA1,APOB,CDH5,FGB,FN1	33 (6)
1,2-dithiole-3-thione		chemical reagent	Activated	2	bias	0.00927	APOA4,C5,SERPINA6,TTR	11 (2)
HNF4A		transcription regulator		1.992		1.1e-08	A1BG,AHSG,AMBP,APOA1,APOA2,APOA4,APOB,APOC3,APOE,APOH,C3,CP,FGA,FGB,GSN,HPX,HRNR,ITIH4,KNG1,ORM1,ORM2,PLG,SERPINA1,SERPINA3,SPAST,TF,TTR,VTN,ZDHHC6	36 (4)
trichostatin A		chemical drug		1.988		0.0521	APOE,CLU,FN1,GSN,HBB,JCHAIN,KRT6B,LIMA1
cholesterol		chemical - endogenous mammalian		1.98		0.00304	APOB,APOE,C1QC,CD5L,FN1	22 (7)
AR		ligand-dependent nuclear receptor		1.98		0.051	AZGP1,C3,GSN,ITIH2,KLKB1,SERPINA6,TF
EZH2		transcription regulator		1.969		0.135	C3,FN1,KRT6B,SERPINA1
ABCA1		transporter		1.963		7.19e-05	APOA1,APOA2,APOB,APOE	31 (11)
NR1H (family)		group		1.948		0.00322	APOD,APOE,C3,CD5L	21 (6)
AKT1		kinase		1.914		0.000231	APOC3,C1QC,CLU,DIAPH2,FN1,PLG,SERPINF1	33 (7)
TGF BETA (family)		group		1.91		0.124	CLU,FGG,FN1,VTN
elaidic acid		chemical - endogenous mammalian		1.897	bias	1.53e-11	APOA4,APOE,APOH,DLK1,F2,HPX,KNG1,SERPINA6,SERPINC1,TTR
IL20		cytokine		1.89	bias	1e-10	AHSG,APOA1,HP,PLG,SERPINC1,TTR,VTN
mir-21 (includes others)		microRNA		1.761		0.000587	CDH5,CLU,FN1,HRG,IGHG1,IGHM,ORM1
IL4		cytokine		1.679		0.00558	APOE,C3,DSG1,FGB,FGG,FN1,HP,IGHG1,IGHG2,IGHG3,IGHG4,JCHAIN	53 (17)
SREBF1		transcription regulator		1.664	bias	2.16e-05	APOA2,APOC3,DLK1,FN1,IGHM,SERPINA1,SERPINA3,TF	31 (7)
EGF		growth factor		1.6		0.0261	APOA1,CDH5,CLU,FN1,SERPINA1,SERPINA3,TF
APP		other		1.58		0.000858	APOE,C1QC,C3,CD5L,CDH5,CFH,CLU,CP,FN1,KNG1,SERPINF1,TTR	50 (15)
IL1B		cytokine		1.572		1.94e-06	A2M,APOB,APOE,APOL1,C3,C5,CLU,CP,FGB,FGG,FN1,GC,HP,LRG1,ORM1,SERPINA3,SERPINF2,SERPING1	51 (15)
LIF		cytokine		1.528		3.84e-05	A2M,AHSG,CDH5,FGB,FGG,FN1,SERPINA3	34 (9)
SP1		transcription regulator		1.519	bias	0.00351	APOA1,APOC3,APOE,CDH5,DIAPH2,FN1,HBB,LRG1	44 (8)
diethylstilbestrol		chemical drug		1.504		0.00145	AMBP,C3,CLU,ITIH4,JCHAIN,TF
IFNG		cytokine		1.493		7.28e-05	A2M,APOL1,AZGP1,C1QC,C3,CD5L,CDH5,CFH,CP,FGG,FN1,GC,HP,IGHG1,IGHM,IGLC1,SERPINA1,SERPING1	48 (14)
beta-estradiol		chemical - endogenous mammalian		1.468		0.013	APOA1,APOA4,APOD,APOE,C3,CLU,CP,DIAPH2,FGB,FN1,GSN,ITIH2,ITIH4,LIMA1,PTPRU,SERPINA1,SERPINA3,TF,TTR,VTN
TP53		transcription regulator		1.463		0.0033	APOA1,APOE,APOL1,C1QC,C9,CDH5,CLU,CP,FN1,GC,GSN,LIMA1,ORM1,ORM2,PGLYRP2,PRR11,PTPRU,SERPINC1,SERPING1	45 (9)
cisplatin		chemical drug		1.462		0.025	APOA2,C3,CLU,CP,FGA,FGB,FN1,GC,MEGF6
lipopolysaccharide		chemical drug		1.46		6.37e-10	APOA1,APOA4,APOB,APOE,AZGP1,C1QC,C3,C5,CDH5,CFH,CP,F2,FGA,FGB,FGG,FN1,GSN,HP,IGHG1,IGHM,IGKC,ITIH2,ITIH4,JCHAIN,ORM1,ORM2,PLG,PTPRU,SERPINA1,SERPINA3,SERPINC1,SERPINF1,SERPINF2,TF,VTN	56 (13)
ADAM10		peptidase		1.414		9.45e-08	AHSG,APOA4,C3,CDH5,F2,GC,HRG,ITIH4
oleic acid		chemical - endogenous mammalian		1.412		0.0196	APOA2,APOB,APOE,CLU
cyclophosphamide		chemical drug		1.387		3.84e-05	CD5L,CLU,CP,FGA,FGB,FN1	51 (9)
semaxinib		chemical drug		1.342		0.000219	AHSG,C1QC,ITIH4,LRG1,ORM1
PKD1		ion channel		1.342		0.00213	HRG,ITIH2,KLKB1,SERPINF2,TTR
OGA		enzyme		1.342		0.025	APOE,AZGP1,FN1,GSN,HRNR
8-bromo-cAMP		chemical reagent		1.3	bias	0.018	APOA1,CLU,DIAPH2,FN1,GSN,VTN
PPARD		ligand-dependent nuclear receptor		1.264		0.00019	APOA1,APOA2,APOA4,APOB,APOE,C1QC,FN1	37 (10)
CEBPB		transcription regulator		1.239	bias	3.79e-09	APOB,APOC3,C1QC,C3,CLU,CP,FN1,HBB,HP,HPX,IGKC,KRT6B,ORM1,PLG,SERPINA1,TF	58 (17)
gemfibrozil		chemical drug		1.231		1.03e-05	APOA1,APOC3,APOE,FGB,ORM1	42 (8)
CEBPD		transcription regulator		1.225		0.00181	APOC3,C3,CLU,FN1
dihydrotestosterone		chemical - endogenous mammalian		1.206		0.00495	APOC3,APOD,APOE,AZGP1,CLU,FN1,GSN,TF	28 (7)
cyclosporin A		biologic drug		1.19		8.11e-05	APOB,APOD,APOE,CLU,CP,FGA,FGB,FN1,HPX	58 (16)
AGT		growth factor		1.171		0.000515	AMBP,C3,CD5L,CDH5,CP,FGA,FN1,GC,GSN,HP,ITIH4,TTR,VTN
fibric acid derivative		chemical drug		1.166		2.13e-06	APOA1,APOA2,APOB,APOC3	5 (3)
C3	3.456	peptidase		1.154		3.46e-06	APOE,C3,C5,FN1,IGHG1,TTR	47 (16)
LMO2		transcription regulator		1.103		0.0286	CDH5,DLK1,GSN,SERPINF1
tretinoin		chemical drug		1.095		0.000984	A2M,APOA2,APOC3,APOD,APOE,C3,CDH5,CP,DSG1,FGG,FN1,HPX,IGHM,JCHAIN,PTPRU,SERPING1,TF	53 (17)
TCF1/3/4 (family)		group		1.091	bias	3.18e-09	AHSG,AMBP,APOH,TTR
IL6R		transmembrane receptor		1.067		0.000517	A2M,FN1,HP,SERPINA3	43 (12)
F2	1.742	peptidase		1.067	bias	0.024	CLU,FN1,SERPINC1,VTN
NR1H4		ligand-dependent nuclear receptor		1.054		5.33e-09	AMBP,APOA1,APOC3,APOE,C3,CDH5,FGB,FN1,KNG1,ORM1,SERPINC1	56 (18)
CEBPA		transcription regulator		1.026		2.42e-06	A2M,APOA4,APOB,APOC3,C3,CDH5,HP,HRNR,JCHAIN,ORM1,SERPINF1
TNF		cytokine		1.012		1.59e-05	A2M,APOA1,APOE,APOL1,C3,C5,CDH5,CFH,CLU,CP,DCD,FGG,FN1,HP,IGKC,KRT6B,LRG1,ORM1,SERPINA3,SERPINF1,SERPING1,TF,TTR	49 (14)
phenacetin		chemical drug		1	bias	2.13e-05	CLU,CP,FGA,FGB
hexachlorobenzene		chemical toxicant		1	bias	7.19e-05	CLU,CP,FGA,FGB
gentamicin C		chemical drug		1	bias	0.000113	CLU,CP,FGA,FGB
lomustine		chemical drug		1	bias	0.00012	CLU,CP,FGA,FGB
carboplatin		chemical drug		1		0.000128	CLU,CP,FGA,FGB
fenamic acid		chemical reagent		1	bias	0.000152	CLU,CP,FGA,FGB
triamterene		chemical drug		1	bias	0.000152	CLU,CP,FGA,FGB
allopurinol		chemical drug		1		0.000652	CLU,CP,FGA,FGB
MAPK8		kinase		1		0.00578	APOA1,APOD,APOE,CDH5	6 (2)
GATA2		transcription regulator		1		0.00772	AZGP1,C1QC,C9,CDH5,DLK1,SERPINA6
LDB1		transcription regulator		1		0.00899	CDH5,DLK1,GC,GSN,SERPINF1
STAT5B		transcription regulator		1		0.0139	A1BG,A2M,APOE,C9,TF
NFKB1		transcription regulator		0.97	bias	8.23e-08	A2M,APOE,C3,FGA,FGG,FN1,HP,IGHG1,IGHM,IGKC,KRT6B	52 (16)
alitretinoin		chemical drug		0.969		5.35e-06	APOA1,APOA2,APOC3,APOD,CD5L,CDH5,FN1	27 (9)
IL1A		cytokine		0.945	bias	0.00162	APOD,C3,ORM1,SERPINA1,SERPINA3,SERPING1
TWIST1		transcription regulator		0.936		2.36e-06	APOD,C3,CLU,FN1,GSN,LRG1,PTPRU,TF
PRDM1		transcription regulator		0.922		2.36e-06	CFH,FGA,FGB,FGG,IGHG1,IGHM,JCHAIN,SERPINA3,TTR
fatty acid		chemical - endogenous mammalian		0.914	bias	0.00191	AHSG,APOA1,APOA2,APOC3	12 (4)
dexamethasone		chemical drug		0.852		1.64e-07	APOA1,APOA2,APOA4,APOD,APOE,C3,C5,C8A,CLU,CP,DLK1,FGA,FGB,FGG,FN1,HP,IGHM,IGKC,MCM9,ORM1,PCIF1,PGLYRP2,SERPINA3,SERPINA6,SERPINF1,SERPING1,TF,TTR	59 (20)
GW 4064		chemical toxicant		0.832		3.72e-07	APOA1,APOE,FGA,FGB,FGG,KNG1	43 (8)
D-glucose		chemical - endogenous mammalian		0.829		0.0154	APOB,APOC3,C3,CLU,FN1,GSN,HP,ORM1
HMGN3		other		0.816	bias	2.84e-13	AHSG,AMBP,APOA1,APOA2,APOC3,AZGP1,FGA,TTR
SMARCAL1		enzyme		0.816	bias	1.88e-05	APOA1,APOA2,APOA4,APOC3,APOH,SERPINA6
LEP		growth factor		0.791		0.00111	APOA1,APOA2,APOA4,APOH,DLK1,FN1,HPX,ORM1	39 (12)
ethionine		chemical toxicant		0.762	bias	1.75e-05	CLU,CP,FGA,FGB
thioacetamide		chemical toxicant		0.762	bias	0.0206	CLU,CP,FGA,FGB
NFKBIA		transcription regulator		0.752		0.000449	A2M,APOA1,AZGP1,C3,CLU,CP,FN1,LIMA1	54 (16)
L-triiodothyronine		chemical - endogenous mammalian		0.731		9.39e-09	A2M,AHSG,APOA1,APOA2,APOA4,APOB,APOC3,CLU,DLK1,F2,FGA,HP,IGHM,TF,TTR	58 (17)
ADIPOQ		other		0.728		0.000168	APOA1,APOA2,APOB,APOC3,APOH,DLK1,FN1	33 (11)
butyric acid		chemical - endogenous mammalian		0.728		0.00344	A2M,C7,CLU,GC,GSN,HBB,JCHAIN
pioglitazone		chemical drug		0.663		2.44e-06	AHSG,APOA1,APOA2,APOA4,APOB,APOC3,APOE,FN1	47 (15)
vancomycin		biologic drug		0.655		2.25e-05	APOD,C3,CLU,CP,DTX3,FGA,FGB
FST		other		0.655		0.000244	APOA2,FN1,HP,PLG	43 (8)
ARID1A		transcription regulator		0.647		0.000899	C3,CDH5,CLU,FN1,GSN,KRT6B,SERPINA1,SERPINF1	38 (5)
HRAS		enzyme		0.647		0.00654	A2M,C1QC,CFH,CLU,FN1,GSN,IGKC,IGLL5	30 (7)
estrogen		chemical drug		0.6		0.00107	APOA1,APOA2,APOB,APOE,CLU,FN1	58 (18)
genistein		chemical drug		0.588		0.0255	APOA1,APOB,C3,CDH5,CLU
captopril		chemical drug		0.555		1.61e-05	CLU,CP,DLK1,FGA,SERPING1
puromycin aminonucleoside		chemical reagent		0.555		7.04e-05	CLU,CP,FGA,FGB,TTR
doxorubicin		chemical drug		0.505		0.0438	CLU,CP,FGA,FGB,FN1,LIMA1,TF
chenodeoxycholic acid		chemical - endogenous mammalian		0.496		1.37e-07	APOA1,APOB,APOE,FGA,FGB,FGG,KNG1	43 (6)
PIM1		kinase		0.492		3.49e-05	APOA2,APOA4,C7,SERPINA1,TTR
JUN		transcription regulator		0.457		0.00127	APOC3,APOE,C3,C5,CLU,FN1,PGLYRP2,TF	61 (20)
hydroxypropyl-beta-cyclodextrin		chemical drug		0.447		7.35e-05	APOA1,APOD,APOE,CD5L,JCHAIN
SORL1		transporter		0.447		0.000625	APOE,AZGP1,C3,FGG,FN1
indomethacin		chemical drug		0.447		0.00401	CLU,CP,FGA,FGB,LIMA1	31 (4)
progesterone		chemical - endogenous mammalian		0.333		0.00582	APOD,APOE,C3,CP,F2,FN1,ORM1,TTR	52 (14)
TGFB2		growth factor		0.3		0.000176	CDH5,F2,FN1,PLG,SERPINC1,TTR
ethanol		chemical - endogenous mammalian		0.294		0.0228	APOA1,C9,CLU,FN1,IGHM,ORM1
TGFBR2		kinase		0.293		0.0268	CLU,FGB,FGG,FN1,HP
EGLN (family)		group		0.283	bias	0.00377	A1BG,APOA4,APOC3,ORM1
STAT3/STAT3 (complex)		complex		0.281	bias	2.83e-06	A2M,FGA,FGB,FGG,SERPINA3
TAFAZZIN		enzyme		0.277		0.00991	C7,FN1,HP,IGHM,IGKC
ATG7		enzyme		0.192		0.00124	APOE,CDH5,DTX3,FN1	32 (6)
TGFB1		growth factor		0.189		2.57e-05	AFM,APOB,APOE,C1QC,C3,C4BPA,C5,CDH5,CFH,CLU,F2,FGA,FGB,FGG,FN1,GSN,IGHM,KNG1,SERPINA1,SERPINA3,SERPINF1,SERPINF2	52 (15)
FTO		enzyme		0.159		0.00475	APOE,C3,FN1,SERPINF1
STAT1		transcription regulator		0.152		1.8e-07	A2M,APOA1,APOE,APOL1,C3,C4B,CDH5,FGA,FGB,FN1,SERPINA3,SERPING1	46 (14)
IL1 (family)		group		0.09		0.00049	APOC3,APOE,C3,CP,FN1,HP,ORM1	52 (20)
PPARG		ligand-dependent nuclear receptor		0.052		0.00123	APOA1,APOA2,APOE,C3,CD5L,DLK1,FN1,HP	53 (17)
PPARA		ligand-dependent nuclear receptor		0.018		1.26e-09	AMBP,APOA1,APOA2,APOA4,APOC3,APOE,C3,C5,C8A,C9,CFH,FGA,FGB,FGG,HPX,ORM1	47 (12)
pirinixic acid		chemical toxicant		0.008		3.26e-10	AHSG,APOA1,APOA2,APOA4,APOC3,APOE,C3,C5,C9,CD5L,CFH,CLU,FGB,HPX,ORM1	58 (15)
FOXA2		transcription regulator		0		2.02e-07	APOA1,APOA2,APOA4,APOB,APOC3,APOE,C3,C5,DLK1,FGB,TF,TTR	61 (14)
eflornithine		chemical drug		0		0.00017	APOB,C1QC,C3,FN1
mycophenolic acid		chemical drug		0		0.000354	AZGP1,CLU,FN1,KRT6B	28 (7)
cobalt chloride		chemical reagent		0		0.00438	CD5L,CLU,CP,SERPINF1
carbon tetrachloride		chemical toxicant		-0.08		1.35e-07	APOA1,APOA2,APOB,APOC3,APOE,C9,FGG,FN1,GC,TF	50 (12)
bezafibrate		chemical drug		-0.132		0.000728	APOA1,APOE,DLK1,FGB	25 (6)
rosiglitazone		chemical drug		-0.143		3.35e-05	AHSG,APOA2,APOE,C1QC,C3,FGB,FN1,HP,LRG1,SERPINF1	56 (20)
enalapril		biologic drug		-0.152		0.00037	CLU,CP,FGA,FN1
SMARCA4		transcription regulator		-0.2	bias	0.000374	A2M,APOA1,AZGP1,CP,FGG,FN1,HBB,IGHG1,TF,TTR
INSULIN (family)		group		-0.233		0.000185	APOA1,APOB,APOC3,APOE,DLK1,FGB,FN1,HP,ORM1,SERPINF1,TF	57 (18)
TP73		transcription regulator		-0.251		3.46e-05	C3,FN1,GSN,LIMA1,LRG1,SERPINA1,SERPINA3,SERPINF1,SERPING1,TTR
trans-hydroxytamoxifen		chemical drug		-0.254		0.00546	APOE,CLU,FN1,SERPINF1
AHR		ligand-dependent nuclear receptor		-0.264		0.0103	AHSG,C1QC,FN1,HP,IGHM,ITIH4,ORM1
IL13		cytokine		-0.418		0.0132	C3,CP,FGG,FN1,GSN,SERPINF1
KDM6A		enzyme		-0.447		2.55e-05	F2,FN1,GC,TTR,VTN
IL10RA		transmembrane receptor		-0.447		0.00762	C3,FN1,HMCN1,LRG1,TTR
NFE2L2		transcription regulator		-0.492		0.0002	APOA4,C1QC,C3,C5,CFH,CP,F2,FN1,SERPINA6,SERPING1,TTR	41 (7)
APOE	3.822	transporter		-0.492		0.000942	APOA1,APOB,APOC3,APOD,APOE,C1QC,CLU	33 (9)
PLX5622		chemical drug		-0.555		0.0042	C1QC,CP,FN1,SERPINF1,TTR
TCR (complex)		complex		-0.585		0.0172	APOA4,APOC3,APOD,APOE,SERPINA3
methapyrilene		chemical drug		-0.632		1.61e-10	AMBP,APOA2,APOC3,APOE,C4BPA,CP,FGA,ITIH4,ORM1,TTR
SMAD3		transcription regulator		-0.638		1.2e-07	APOA1,APOA2,APOA4,APOB,APOC3,C3,CDH5,FN1,HP,ORM1,TF	52 (10)
mifepristone		chemical drug		-0.64		0.0113	APOE,C3,CLU,FN1,SERPING1
15-deoxy-delta-12,14 -PGJ 2		chemical - endogenous mammalian		-0.651		0.00289	C3,CDH5,FN1,GSN,SERPING1	42 (7)
NFKB (complex)		complex		-0.659	bias	1.1e-05	A2M,APOE,C3,CLU,DTX3,FGG,FN1,IGHG3,IGKC,IGLL5,KRT6B,SERPINA3	44 (12)
RXRA		ligand-dependent nuclear receptor		-0.727		4.52e-05	APOA1,APOA2,APOC3,APOE,C3,CLU,DLK1,FGG,KNG1	54 (16)
methylprednisolone		chemical drug		-0.758		3.75e-17	C9,DSG1,FN1,GC,IGHA1,IGHD,IGHG1,IGHG2,IGHG3,IGHG4,IGHM,IGHV3-21,IGHV3-23,IGHV4-39,IGKC,IGKV1-33,IGKV3-20,IGKV4-1,IGLC1,IGLC3,IGLV1-44,IGLV3-25,KLKB1,SERPINA6
fenofibrate		chemical drug		-0.932		1.18e-07	APOA1,APOA2,APOB,APOC3,CLU,FGA,FGB,FGG,FN1,HP	59 (20)
calcitriol		chemical drug		-0.936		0.0064	APOA1,C3,CDH5,CFH,FGG,FN1,GC,SERPINA1,TF	58 (16)
NEUROG1		transcription regulator		-1		0.00012	C3,CFH,FN1,SERPINF1
MAFB		transcription regulator		-1		0.00196	APOC3,DLK1,IGHM,JCHAIN
acetaminophen		chemical drug		-1		0.0059	APOA2,ORM1,SERPINF1,TF,TTR
E. coli B5 lipopolysaccharide		chemical - endogenous non-mammalian		-1		0.0201	AHSG,APOA1,TTR,VTN
CLIC4		ion channel		-1.131		1.97e-06	APOE,C3,CFH,HMCN1,VTN
VCAN		other		-1.172		0.000479	APOE,C3,CLU,FN1,SERPING1	17 (4)
IGG (complex)		complex		-1.195		0.000606	AFM,APOE,C3,C5,FN1,KNG1,SERPINF1	45 (12)
simvastatin		chemical drug		-1.231		0.00221	AHSG,APOA1,APOB,APOE,FGA
SMAD4		transcription regulator		-1.24		5.12e-05	APOA1,APOA2,APOA4,APOB,APOC3,CDH5,FN1,HMCN1,HP	45 (9)
PPARGC1A		transcription regulator		-1.287		0.00367	APOA4,APOC3,APOD,C3,C5,CFH,F2	44 (6)
HFE		transmembrane receptor		-1.342		1.04e-05	APOA4,APOC3,HP,ITIH4,ORM1,TF
NOS2		enzyme		-1.342		0.000903	AZGP1,CP,IGHG1,ITIH4,ORM1
U0126		chemical drug		-1.4		0.00993	C3,CDH5,FN1,GSN,IGHA1,IGHM,TF	48 (10)
atorvastatin		chemical drug		-1.41		0.00251	APOA1,APOB,APOC3,APOE,HBB	15 (4)
glucocorticoid		chemical drug		-1.671		0.00157	CLU,FN1,IGHM,ORM1,SERPINA3,SERPINA6	41 (7)
PD98059		chemical - kinase inhibitor		-1.709		0.0309	APOA1,C3,CLU,DSG1,FN1,TF
nitrofurantoin		chemical drug		-1.835		3.39e-15	AMBP,APOA2,APOC3,APOE,C3,C4BPA,CLU,CP,FGA,FGB,HPX,ITIH4,ORM1,TTR
tamoxifen		chemical drug		-1.842		1.79e-05	AMBP,APOA4,C3,CLU,DLK1,FN1,ORM1,SERPINA3,SERPINA6	16 (3)
NR5A2		ligand-dependent nuclear receptor		-1.939		0.000453	APOA1,C3,C5,FGB,HP
actinomycin D		biologic drug		-1.977		0.016	APOA1,FGB,FN1,TF
SCARB1		transporter		-1.982		0.000106	APOA1,APOB,APOD,APOE
ciprofibrate		chemical drug		-1.993		0.00273	APOB,C9,FGA,FGB
metformin		chemical drug	Inhibited	-2.169		0.0354	AHSG,APOB,FN1,JCHAIN,SERPINF1
IRF2BP2		transcription regulator	Inhibited	-2.236	bias	0.000172	AHSG,AMBP,APOA1,IGHM,JCHAIN
