# Supplementary material for: Molecular cross-talk via extracellular vesicles for the characterization of young subjects with type 1 diabetes unravels new potential markers of insulin resistance and double diabetes
Source: Diabetol Metab Syndr. 2025 Dec 10;18:16. doi: 10.1186/s13098-025-02042-7 (PMC12801652; doi:10.1186/s13098-025-02042-7)
Supplement: Supplementary file 2 — Supplementary Material 2 [file 13098_2025_2042_MOESM2_ESM.xlsx]

## Sheet: raw file T1DM+VsHC
Protein IDs	Majority protein IDs	Peptide counts (all)	Peptide counts (razor+unique)	Peptide counts (unique)	Protein names	Gene names	Fasta headers	Number of proteins	Peptides	Razor + unique peptides	Unique peptides	Peptides Aa	Peptides Ab	Peptides Ac	Peptides Ca	Peptides Cb	Peptides Cc	Razor + unique peptides Aa	Razor + unique peptides Ab	Razor + unique peptides Ac	Razor + unique peptides Ca	Razor + unique peptides Cb	Razor + unique peptides Cc	Unique peptides Aa	Unique peptides Ab	Unique peptides Ac	Unique peptides Ca	Unique peptides Cb	Unique peptides Cc	Sequence coverage [%]	Unique + razor sequence coverage [%]	Unique sequence coverage [%]	Mol. weight [kDa]	Sequence length	Sequence lengths	Fraction average	Fraction 1	Q-value	Score	Sequence coverage Aa [%]	Sequence coverage Ab [%]	Sequence coverage Ac [%]	Sequence coverage Ca [%]	Sequence coverage Cb [%]	Sequence coverage Cc [%]	Intensity	Intensity Aa	Intensity Ab	Intensity Ac
A0A0B4J1V1;P01780;P01763;P01762;A0A075B7F0;A0A0C4DH32;A0A0J9YVY3;P0DP04;A0A0B4J1X8;P01766;P01782	A0A0B4J1V1;P01780;P01763;P01762;A0A075B7F0;A0A0C4DH32;A0A0J9YVY3;P0DP04;A0A0B4J1X8;P01766;P01782	2;2;2;2;1;1;1;1;1;1;1	1;1;1;1;0;0;1;0;0;0;0	0;0;0;0;0;0;0;0;0;0;0	Ig heavy chain V-III region JON;Ig heavy chain V-III region WEA;Ig heavy chain V-III region TRO;Ig heavy chain V-III region BRO;Ig heavy chain V-III region DOB	IGHV3-21;IGHV3OR16-10;IGHV3-20;IGHV3-43	sp|A0A0B4J1V1|HV321_HUMAN Immunoglobulin heavy variable 3-21 OS=Homo sapiens OX=9606 GN=IGHV3-21 PE=1 SV=1;sp|P01780|HV307_HUMAN Immunoglobulin heavy variable 3-7 OS=Homo sapiens OX=9606 GN=IGHV3-7 PE=1 SV=2;sp|P01763|HV348_HUMAN Immunoglobulin heavy varia	11	2	1	0	1	1	1	1	0	2	1	1	1	1	0	1	0	0	0	0	0	0	18.8	9.4	0	12.839	117	117;117;117;117;116;117;117;118;118;116;118	1	5	0.011628	9.1436	9.4	9.4	9.4	9.4	0	18.8	289870	77772	115130	96969
A0A0B4J2B5	A0A0B4J2B5	2	2	1		IGHV3OR16-9	tr|A0A0B4J2B5|A0A0B4J2B5_HUMAN Immunoglobulin heavy variable 3/OR16-9 (non-functional) (Fragment) OS=Homo sapiens OX=9606 GN=IGHV3OR16-9 PE=1 SV=1	1	2	2	1	1	1	1	1	1	2	1	1	1	1	1	2	1	1	1	1	1	1	30.6	30.6	19.4	10.657	98	98	1	8	0	323.31	19.4	19.4	19.4	19.4	19.4	30.6	3649000	237810	118140	145510
A0A0J9YXX1;A0A0C4DH38	A0A0J9YXX1;A0A0C4DH38	1;1	1;1	1;1		IGHV5-51	sp|A0A0J9YXX1|HV5X1_HUMAN Immunoglobulin heavy variable 5-10-1 OS=Homo sapiens OX=9606 GN=IGHV5-10-1 PE=3 SV=1;sp|A0A0C4DH38|HV551_HUMAN Immunoglobulin heavy variable 5-51 OS=Homo sapiens OX=9606 GN=IGHV5-51 PE=3 SV=1	2	1	1	1	0	0	0	1	1	0	0	0	0	1	1	0	0	0	0	1	1	0	9.4	9.4	9.4	12.772	117	117;117	1	2	0.011111	7.1832	0	0	0	9.4	9.4	0	374100	0	0	0
P0DP03;A0A0J9YY99;P01768;P01764;A0A075B7E8;A0A075B7B8	P0DP03;A0A0J9YY99;P01768;P01764;A0A075B7E8;A0A075B7B8	2;2;2;2;1;1	2;2;2;2;1;1	1;1;1;1;0;0	Ig heavy chain V-III region CAM;Ig heavy chain V-III region 23	IGHV3-23;IGHV3OR16-13;IGHV3OR16-12	sp|P0DP03|HV335_HUMAN Immunoglobulin heavy variable 3-30-5 OS=Homo sapiens OX=9606 GN=IGHV3-30-5 PE=3 SV=1;tr|A0A0J9YY99|A0A0J9YY99_HUMAN Uncharacterized protein (Fragment) OS=Homo sapiens OX=9606 PE=1 SV=1;sp|P01768|HV330_HUMAN Immunoglobulin heavy variab	6	2	2	1	1	1	0	2	0	1	1	1	0	2	0	1	1	1	0	1	0	1	18.8	18.8	9.4	12.947	117	117;117;117;117;117;117	1	5	0.03	6.614	9.4	9.4	0	18.8	0	9.4	681460	31965	42950	0
B4E1Z4;P00751	B4E1Z4;P00751	3;3	3;3	3;3	Complement factor B;Complement factor B Ba fragment;Complement factor B Bb fragment	CFB	tr|B4E1Z4|B4E1Z4_HUMAN cDNA FLJ55673, highly similar to Complement factor B OS=Homo sapiens OX=9606 PE=1 SV=1;sp|P00751|CFAB_HUMAN Complement factor B OS=Homo sapiens OX=9606 GN=CFB PE=1 SV=2	2	3	3	3	0	0	0	3	0	1	0	0	0	3	0	1	0	0	0	3	0	1	3.1	3.1	3.1	140.94	1266	1266;764	1	4	0	18.703	0	0	0	3.1	0	1.3	417330	0	0	0
CON__A2A5Y0;CON__Q6IFU5;CON__O76015;CON__O76014;Q6A162;O76014;O76015	CON__A2A5Y0	11;2;2;2;2;2;2	11;2;2;2;2;2;2	2;0;0;0;0;0;0				7	11	11	2	5	3	5	1	0	1	5	3	5	1	0	1	1	1	0	0	0	0	21.9	21.9	2.4	47.117	416	416;431;456;471;431;449;456	1	17	0	122.13	13	6.2	11.8	2.2	0	2.6	11975000	1264400	4031400	6213100
CON__O76009;O76009;CON__Q6NTB9	CON__O76009;O76009;CON__Q6NTB9	10;10;8	1;1;1	0;0;0	Keratin, type I cuticular Ha3-I	KRT33A	;sp|O76009|KT33A_HUMAN Keratin, type I cuticular Ha3-I OS=Homo sapiens OX=9606 GN=KRT33A PE=2 SV=2;	3	10	1	0	4	4	5	1	1	3	0	1	1	1	1	1	0	0	0	0	0	0	23.8	2.7	0	45.935	404	404;404;404	1	5	0.011765	9.2053	11.1	11.1	11.9	2.7	2.7	8.4	1055400	0	98706	127850
CON__O95678;O95678	CON__O95678;O95678	10;10	2;2	2;2	Keratin, type II cytoskeletal 75	KRT75	;sp|O95678|K2C75_HUMAN Keratin, type II cytoskeletal 75 OS=Homo sapiens OX=9606 GN=KRT75 PE=1 SV=2	2	10	2	2	5	7	6	3	1	1	1	2	1	0	0	0	1	2	1	0	0	0	11.4	2.2	2.2	59.504	551	551;551	1	4	0	25.763	7.3	7.8	7.1	5.6	1.5	1.6	7404800	768730	3619500	3016600
CON__P00761	CON__P00761	4	4	4				1	4	4	4	1	3	2	2	4	3	1	3	2	2	4	3	1	3	2	2	4	3	25.1	25.1	25.1	24.409	231	231	1	39	0	77.503	4.3	16.5	7.8	7.8	25.1	16.5	162620000	291240	1508300	857920
CON__P02533;P02533;CON__Q6IFX2;CON__P19012;CON__A2A4G1;P19012;CON__P19001;CON__P35900;CON__Q9D312;P35900;CON__Q8N1A0;CON__Q7Z3Y9;CON__Q99456;Q8N1A0;Q7Z3Y9;Q99456	CON__P02533;P02533	20;20;8;5;5;5;3;3;3;3;1;1;1;1;1;1	18;18;8;4;3;4;2;3;3;3;1;0;0;1;0;0	4;4;2;0;0;0;0;0;0;0;0;0;0;0;0;0	Keratin, type I cytoskeletal 14	KRT14	;sp|P02533|K1C14_HUMAN Keratin, type I cytoskeletal 14 OS=Homo sapiens OX=9606 GN=KRT14 PE=1 SV=4	16	20	18	4	13	12	11	6	1	3	12	11	10	4	1	2	3	0	1	1	0	0	43.9	40	11.4	51.621	472	472;472;452;456;456;456;403;424;431;424;295;468;494;295;468;494	1	42	0	165.86	30.3	24.8	19.7	15.7	3.2	7.8	9127600	2958300	3096500	2355600
CON__P02538;P02538;CON__P48668;P48668;CON__P04259;CON__P07744;P12036;CON__P19013;P19013	CON__P02538;P02538;CON__P48668;P48668;CON__P04259	23;23;22;22;21;2;2;1;1	15;15;14;14;13;0;0;0;0	2;2;1;1;0;0;0;0;0	Keratin, type II cytoskeletal 6A;Keratin, type II cytoskeletal 6C	KRT6A;KRT6C	;sp|P02538|K2C6A_HUMAN Keratin, type II cytoskeletal 6A OS=Homo sapiens OX=9606 GN=KRT6A PE=1 SV=3;;sp|P48668|K2C6C_HUMAN Keratin, type II cytoskeletal 6C OS=Homo sapiens OX=9606 GN=KRT6C PE=1 SV=3;	9	23	15	2	14	14	12	6	1	1	11	11	6	2	0	0	2	1	0	0	0	0	34	27	4.8	60.044	564	564;564;564;564;564;525;1026;594;534	1	30	0	103.55	28	23.8	18.1	11.9	1.4	1.6	7061900	2651000	2931300	1292500
CON__P02768-1;P02768;CON__P02769	CON__P02768-1;P02768	67;67;7	67;67;7	67;67;7	Serum albumin	ALB	;sp|P02768|ALBU_HUMAN Serum albumin OS=Homo sapiens OX=9606 GN=ALB PE=1 SV=2	3	67	67	67	17	31	26	57	42	39	17	31	26	57	42	39	17	31	26	57	42	39	79.6	79.6	79.6	69.366	609	609;609;607	1	383	0	323.31	38.1	56.3	41.9	77.3	65.4	58.9	1989800000	14178000	36782000	28865000
CON__P04264;P04264;CON__Q6IFZ6;CON__H-INV:HIT000016045;CON__H-INV:HIT000292931;CON__Q9R0H5	CON__P04264;P04264	35;35;5;4;2;1	35;35;5;4;2;1	22;22;0;0;0;0	Keratin, type II cytoskeletal 1	KRT1	;sp|P04264|K2C1_HUMAN Keratin, type II cytoskeletal 1 OS=Homo sapiens OX=9606 GN=KRT1 PE=1 SV=6	6	35	35	22	16	17	16	19	6	13	16	17	16	19	6	13	13	12	9	11	5	8	39.3	39.3	28	66.017	644	644;644;572;99;443;524	1	105	0	323.31	25.2	28.3	24.7	27.3	10.2	22.4	78968000	6366200	13362000	19834000
CON__P07477;Q8NHM4;P07478;P07477	CON__P07477;Q8NHM4;P07478;P07477	1;1;1;1	1;1;1;1	1;1;1;1	Putative trypsin-6;Trypsin-2;Trypsin-1;Alpha-trypsin chain 1;Alpha-trypsin chain 2	PRSS3P2;PRSS2;PRSS1	;sp|Q8NHM4|TRY6_HUMAN Putative trypsin-6 OS=Homo sapiens OX=9606 GN=PRSS3P2 PE=5 SV=2;sp|P07478|TRY2_HUMAN Trypsin-2 OS=Homo sapiens OX=9606 GN=PRSS2 PE=1 SV=1;sp|P07477|TRY1_HUMAN Trypsin-1 OS=Homo sapiens OX=9606 GN=PRSS1 PE=1 SV=1	4	1	1	1	0	0	0	0	0	1	0	0	0	0	0	1	0	0	0	0	0	1	8.1	8.1	8.1	26.558	247	247;247;247;247	1	1	0	14.023	0	0	0	0	0	8.1	4332400	0	0	0
CON__P08779;P08779;CON__Q9Z2K1;CON__Q3ZAW8	CON__P08779;P08779	20;20;8;8	9;9;2;2	9;9;2;2	Keratin, type I cytoskeletal 16	KRT16	;sp|P08779|K1C16_HUMAN Keratin, type I cytoskeletal 16 OS=Homo sapiens OX=9606 GN=KRT16 PE=1 SV=4	4	20	9	9	14	13	10	4	1	3	8	6	4	0	0	0	8	6	4	0	0	0	46.3	27.3	27.3	51.267	473	473;473;469;474	1	19	0	66.476	33.4	28.1	24.5	9.7	3.2	7.8	1984300	934270	600250	449730
CON__P13645;P13645;CON__P02535-1;CON__Q7Z3Y7;Q7Z3Y7;CON__Q7Z3Z0;CON__Q7Z3Y8;CON__Q148H6;Q7Z3Z0;Q7Z3Y8;CON__Q2M2I5;Q2M2I5	CON__P13645;P13645	28;28;5;3;3;2;2;2;2;2;1;1	28;28;5;3;3;2;2;2;2;2;1;1	24;24;2;2;2;1;1;1;1;1;0;0	Keratin, type I cytoskeletal 10	KRT10	;sp|P13645|K1C10_HUMAN Keratin, type I cytoskeletal 10 OS=Homo sapiens OX=9606 GN=KRT10 PE=1 SV=6	12	28	28	24	15	18	12	14	9	6	15	18	12	14	9	6	14	15	10	10	8	4	44.4	44.4	39.5	59.51	593	593;584;570;486;464;450;459;464;450;459;525;525	1	84	0	323.31	30.4	29.5	22.8	23.4	17	12.5	69416000	5071600	14806000	16991000
CON__P13647;P13647	CON__P13647;P13647	18;18	9;9	4;4	Keratin, type II cytoskeletal 5	KRT5	;sp|P13647|K2C5_HUMAN Keratin, type II cytoskeletal 5 OS=Homo sapiens OX=9606 GN=KRT5 PE=1 SV=3	2	18	9	4	10	8	9	4	1	2	6	3	3	1	0	1	2	2	2	0	0	1	24.9	16.4	7.5	62.378	590	590;590	1	14	0	58.76	15.4	12.4	8.1	6.9	1.4	4.1	3035700	1381200	811930	462980
CON__P35527;P35527	CON__P35527;P35527	22;22	22;22	22;22	Keratin, type I cytoskeletal 9	KRT9	;sp|P35527|K1C9_HUMAN Keratin, type I cytoskeletal 9 OS=Homo sapiens OX=9606 GN=KRT9 PE=1 SV=3	2	22	22	22	15	13	11	9	6	7	15	13	11	9	6	7	15	13	11	9	6	7	40.1	40.1	40.1	62.129	623	623;623	1	64	0	286.86	28.3	24.2	21.8	18.3	11.9	16.2	32671000	5645700	7739100	5986100
CON__P35908v2;CON__P35908;P35908;Q01546;CON__Q01546;CON__Q6NXH9	CON__P35908v2;CON__P35908;P35908	28;28;28;7;6;3	24;24;24;5;4;2	16;16;16;0;0;0	Keratin, type II cytoskeletal 2 epidermal	KRT2	;;sp|P35908|K22E_HUMAN Keratin, type II cytoskeletal 2 epidermal OS=Homo sapiens OX=9606 GN=KRT2 PE=1 SV=2	6	28	24	16	14	19	12	13	7	7	13	19	9	11	7	6	9	14	6	6	3	3	44	40.8	29.7	65.432	639	639;645;639;638;638;539	1	70	0	261.32	27.1	31.9	21.1	26.9	14.2	11.4	28025000	4619300	7873500	2673900
CON__P78386;P78386	CON__P78386;P78386	19;19	4;4	3;3	Keratin, type II cuticular Hb5	KRT85	;sp|P78386|KRT85_HUMAN Keratin, type II cuticular Hb5 OS=Homo sapiens OX=9606 GN=KRT85 PE=1 SV=1	2	19	4	3	9	16	8	1	0	1	2	3	0	0	0	0	1	3	0	0	0	0	26.6	8.3	5.1	55.802	507	507;507	1	5	0	35.498	16.8	21.7	12.6	2	0	2.2	1175500	548560	626950	0
CON__Q04695;Q04695;CON__Q9QWL7;CON__Q9C075;CON__Q99PS0;Q9C075	CON__Q04695;Q04695;CON__Q9QWL7	12;12;11;1;1;1	3;3;2;1;1;1	3;3;2;1;1;1	Keratin, type I cytoskeletal 17	KRT17	;sp|Q04695|K1C17_HUMAN Keratin, type I cytoskeletal 17 OS=Homo sapiens OX=9606 GN=KRT17 PE=1 SV=2;	6	12	3	3	10	10	7	2	0	0	2	2	1	0	0	0	2	2	1	0	0	0	24.3	7.9	7.9	48.105	432	432;432;433;422;422;422	1	5	0	43.156	20.6	21.1	14.8	5.1	0	0	1092200	476000	516550	99618
CON__Q14525;Q14525	CON__Q14525;Q14525	10;10	2;2	2;2	Keratin, type I cuticular Ha3-II	KRT33B	;sp|Q14525|KT33B_HUMAN Keratin, type I cuticular Ha3-II OS=Homo sapiens OX=9606 GN=KRT33B PE=1 SV=3	2	10	2	2	3	5	5	1	1	3	1	2	1	0	0	0	1	2	1	0	0	0	20.8	3	3	46.213	404	404;404	1	4	0	14.82	7.9	10.9	11.9	2.7	2.7	8.4	2663700	591460	1533300	538890
CON__Q14CN4-1;CON__Q6IME9;Q14CN4	CON__Q14CN4-1;CON__Q6IME9;Q14CN4	4;4;4	3;3;3	0;0;0	Keratin, type II cytoskeletal 72	KRT72	;;sp|Q14CN4|K2C72_HUMAN Keratin, type II cytoskeletal 72 OS=Homo sapiens OX=9606 GN=KRT72 PE=1 SV=2	3	4	3	0	3	1	2	0	0	0	2	1	1	0	0	0	0	0	0	0	0	0	7.6	4.7	0	55.877	511	511;520;511	1	4	0	18.742	7.4	2.3	5.3	0	0	0	1521100	446100	505670	569320
CON__Q9UE12;CON__Q15323;Q15323	CON__Q9UE12;CON__Q15323;Q15323	10;10;10	4;4;4	0;0;0	Keratin, type I cuticular Ha1	KRT31	;;sp|Q15323|K1H1_HUMAN Keratin, type I cuticular Ha1 OS=Homo sapiens OX=9606 GN=KRT31 PE=1 SV=3	3	10	4	0	4	4	4	1	0	2	3	2	0	0	0	1	0	0	0	0	0	0	22.6	11.1	0	47.237	416	416;416;416	1	8	0	33.57	10.8	10.3	8.9	2.2	0	5.5	1427200	1038900	299730	0
CON__Q497I4	CON__Q497I4	9	6	0				1	9	6	0	5	4	2	0	0	2	5	3	1	0	0	0	0	0	0	0	0	0	18	13	0	50.529	455	455	1	9	0	62.062	13	7.5	4.6	0	0	5.1	1591400	838510	322930	429910
CON__Q5D862;Q5D862	CON__Q5D862;Q5D862	2;2	2;2	2;2	Filaggrin-2	FLG2	;sp|Q5D862|FILA2_HUMAN Filaggrin-2 OS=Homo sapiens OX=9606 GN=FLG2 PE=1 SV=1	2	2	2	2	2	1	0	0	0	0	2	1	0	0	0	0	2	1	0	0	0	0	1.3	1.3	1.3	248.07	2391	2391;2391	1	3	0	20.929	1.3	0.8	0	0	0	0	173470	123710	49769	0
CON__Q61726	CON__Q61726	20	7	4				1	20	7	4	8	14	11	0	1	1	2	5	4	0	0	0	2	2	4	0	0	0	30.9	13.8	9.8	52.809	479	479	1	14	0	92.297	17.1	21.3	20.3	0	1.7	2.3	2731700	502590	1922300	306810
CON__Q6NT21;P78385;CON__P78385;A6NCN2	CON__Q6NT21;P78385;CON__P78385;A6NCN2	21;21;19;14	21;21;19;14	1;1;0;0	Keratin, type II cuticular Hb3;Putative keratin-87 protein	KRT83;KRT87P	;sp|P78385|KRT83_HUMAN Keratin, type II cuticular Hb3 OS=Homo sapiens OX=9606 GN=KRT83 PE=1 SV=2;;sp|A6NCN2|KR87P_HUMAN Putative keratin-87 protein OS=Homo sapiens OX=9606 GN=KRT87P PE=5 SV=4	4	21	21	1	13	15	10	2	1	1	13	15	10	2	1	1	1	1	0	0	0	0	31.8	31.8	2.4	54.195	493	493;493;493;255	1	45	0	192.09	24.3	26	16.8	3.9	1.6	2.2	35035000	8678600	13925000	11380000
CON__Q7Z794;Q7Z794	CON__Q7Z794;Q7Z794	5;5	2;2	2;2	Keratin, type II cytoskeletal 1b	KRT77	;sp|Q7Z794|K2C1B_HUMAN Keratin, type II cytoskeletal 1b OS=Homo sapiens OX=9606 GN=KRT77 PE=2 SV=3	2	5	2	2	2	1	2	1	0	0	1	1	0	0	0	0	1	1	0	0	0	0	6.7	3.3	3.3	61.802	578	578;578	1	2	0	11.685	3.8	1.6	1.4	2.1	0	0	94583	49110	45473	0
CON__Q86YZ3;Q86YZ3	CON__Q86YZ3;Q86YZ3	1;1	1;1	1;1	Hornerin	HRNR	;sp|Q86YZ3|HORN_HUMAN Hornerin OS=Homo sapiens OX=9606 GN=HRNR PE=1 SV=2	2	1	1	1	0	1	1	1	1	0	0	1	1	1	1	0	0	1	1	1	1	0	1.7	1.7	1.7	282.39	2850	2850;2850	1	5	0.011364	7.2514	0	1.7	1.7	1.7	1.7	0	535210	0	86672	58159
CON__Q9BYR9;Q9BYT5;Q9BYU5;Q9BYR9;P0C7H8	CON__Q9BYR9;Q9BYT5;Q9BYU5;Q9BYR9;P0C7H8	3;3;3;3;3	3;3;3;3;3	3;3;3;3;3	Keratin-associated protein 2-2;Keratin-associated protein 2-1;Keratin-associated protein 2-4;Keratin-associated protein 2-3	KRTAP2-2;KRTAP2-1;KRTAP2-4;KRTAP2-3	;sp|Q9BYT5|KRA22_HUMAN Keratin-associated protein 2-2 OS=Homo sapiens OX=9606 GN=KRTAP2-2 PE=2 SV=3;sp|Q9BYU5|KRA21_HUMAN Keratin-associated protein 2-1 OS=Homo sapiens OX=9606 GN=KRTAP2-1 PE=2 SV=2;sp|Q9BYR9|KRA24_HUMAN Keratin-associated protein 2-4 OS=H	5	3	3	3	1	2	3	1	1	1	1	2	3	1	1	1	1	2	3	1	1	1	20.3	20.3	20.3	13.48	128	128;123;128;128;128	1	9	0	75.319	12.5	20.3	20.3	7.8	7.8	7.8	1503300	58791	175070	592930
CON__Q9NSB4;Q9NSB4	CON__Q9NSB4;Q9NSB4	5;5	2;2	2;2	Keratin, type II cuticular Hb2	KRT82	;sp|Q9NSB4|KRT82_HUMAN Keratin, type II cuticular Hb2 OS=Homo sapiens OX=9606 GN=KRT82 PE=3 SV=3	2	5	2	2	1	3	2	1	0	0	1	0	1	1	0	0	1	0	1	1	0	0	6	2.3	2.3	56.682	513	513;513	1	3	0	15.82	2.3	3.7	3.7	1.9	0	0	5850600	117730	0	5149400
CON__REFSEQ:XP_986630	CON__REFSEQ:XP_986630	10	2	2				1	10	2	2	5	3	4	2	0	1	2	1	0	1	0	0	2	1	0	1	0	0	17.2	2.5	2.5	53.728	476	476	1	5	0	16.751	9.5	6.3	8	4.4	0	2.3	3769900	2223700	1199700	0
O00338	O00338	1	1	1	Sulfotransferase 1C2	SULT1C2	sp|O00338|ST1C2_HUMAN Sulfotransferase 1C2 OS=Homo sapiens OX=9606 GN=SULT1C2 PE=1 SV=1	1	1	1	1	1	0	1	0	0	0	1	0	1	0	0	0	1	0	1	0	0	0	4.1	4.1	4.1	34.88	296	296	1	2	0	11.758	4.1	0	4.1	0	0	0	4617500	2213900	0	2403600
O14647	O14647	1	1	1	Chromodomain-helicase-DNA-binding protein 2	CHD2	sp|O14647|CHD2_HUMAN Chromodomain-helicase-DNA-binding protein 2 OS=Homo sapiens OX=9606 GN=CHD2 PE=1 SV=2	1	1	1	1	0	0	0	0	1	0	0	0	0	0	1	0	0	0	0	0	1	0	1.2	1.2	1.2	211.34	1828	1828	1	1	0.010989	7.1554	0	0	0	0	1.2	0	0	0	0	0
O15480	O15480	1	1	1	Melanoma-associated antigen B3	MAGEB3	sp|O15480|MAGB3_HUMAN Melanoma-associated antigen B3 OS=Homo sapiens OX=9606 GN=MAGEB3 PE=2 SV=2	1	1	1	1	0	0	0	0	0	1	0	0	0	0	0	1	0	0	0	0	0	1	4.6	4.6	4.6	39.21	346	346	1	1	0.010204	6.7516	0	0	0	0	0	4.6	0	0	0	0
O43866	O43866	3	3	3	CD5 antigen-like	CD5L	sp|O43866|CD5L_HUMAN CD5 antigen-like OS=Homo sapiens OX=9606 GN=CD5L PE=1 SV=1	1	3	3	3	0	0	0	3	3	1	0	0	0	3	3	1	0	0	0	3	3	1	13	13	13	38.087	347	347	1	7	0	21.726	0	0	0	13	13	6.3	966080	0	0	0
Q99880;Q99879;Q99877;Q93079;Q8N257;Q5QNW6;Q16778;P62807;P58876;P57053;P33778;P23527;P06899;O60814	Q99880;Q99879;Q99877;Q93079;Q8N257;Q5QNW6;Q16778;P62807;P58876;P57053;P33778;P23527;P06899;O60814	1;1;1;1;1;1;1;1;1;1;1;1;1;1	1;1;1;1;1;1;1;1;1;1;1;1;1;1	1;1;1;1;1;1;1;1;1;1;1;1;1;1	Histone H2B type 1-L;Histone H2B type 1-M;Histone H2B type 1-N;Histone H2B type 1-H;Histone H2B type 3-B;Histone H2B type 2-F;Histone H2B type 2-E;Histone H2B type 1-C/E/F/G/I;Histone H2B type 1-D;Histone H2B type F-S;Histone H2B type 1-B;Histone H2B type 1-O;Histone H2B type 1-J;Histone H2B type 1-K	HIST1H2BL;HIST1H2BM;HIST1H2BN;HIST1H2BH;HIST3H2BB;HIST2H2BF;HIST2H2BE;HIST1H2BC;HIST1H2BD;H2BFS;HIST1H2BB;HIST1H2BO;HIST1H2BJ;HIST1H2BK	sp|Q99880|H2B1L_HUMAN Histone H2B type 1-L OS=Homo sapiens OX=9606 GN=HIST1H2BL PE=1 SV=3;sp|Q99879|H2B1M_HUMAN Histone H2B type 1-M OS=Homo sapiens OX=9606 GN=HIST1H2BM PE=1 SV=3;sp|Q99877|H2B1N_HUMAN Histone H2B type 1-N OS=Homo sapiens OX=9606 GN=HIST1H	14	1	1	1	1	0	0	0	0	0	1	0	0	0	0	0	1	0	0	0	0	0	11.9	11.9	11.9	13.952	126	126;126;126;126;126;126;126;126;126;126;126;126;126;126	1	1	0.010526	6.8784	11.9	0	0	0	0	0	0	0	0	0
P00450;CON__ENSEMBL:ENSBTAP00000031900	P00450	13;1	13;1	13;1	Ceruloplasmin	CP	sp|P00450|CERU_HUMAN Ceruloplasmin OS=Homo sapiens OX=9606 GN=CP PE=1 SV=1	2	13	13	13	1	0	1	8	6	6	1	0	1	8	6	6	1	0	1	8	6	6	18.1	18.1	18.1	122.2	1065	1065;1064	1	22	0	93.98	0.9	0	2	12.1	8.9	9	7388100	27959	0	92049
P00738;P00739	P00738	10;3	10;3	10;3	Haptoglobin;Haptoglobin alpha chain;Haptoglobin beta chain	HP	sp|P00738|HPT_HUMAN Haptoglobin OS=Homo sapiens OX=9606 GN=HP PE=1 SV=1	2	10	10	10	8	8	4	3	4	2	8	8	4	3	4	2	8	8	4	3	4	2	30.8	30.8	30.8	45.205	406	406;348	1	34	0	128.65	25.6	26.1	13.5	12.3	14.8	7.4	6368700	1414600	1769900	431690
P00747	P00747	2	2	2	Plasminogen;Plasmin heavy chain A;Activation peptide;Angiostatin;Plasmin heavy chain A, short form;Plasmin light chain B	PLG	sp|P00747|PLMN_HUMAN Plasminogen OS=Homo sapiens OX=9606 GN=PLG PE=1 SV=2	1	2	2	2	0	0	0	1	0	1	0	0	0	1	0	1	0	0	0	1	0	1	2.2	2.2	2.2	90.568	810	810	1	2	0	11.942	0	0	0	0.9	0	1.4	155700	0	0	0
P01008	P01008	4	4	4	Antithrombin-III	SERPINC1	sp|P01008|ANT3_HUMAN Antithrombin-III OS=Homo sapiens OX=9606 GN=SERPINC1 PE=1 SV=1	1	4	4	4	0	0	0	3	0	2	0	0	0	3	0	2	0	0	0	3	0	2	12.7	12.7	12.7	52.602	464	464	1	5	0	23.95	0	0	0	9.1	0	7.1	713360	0	0	0
P01009	P01009	11	11	11	Alpha-1-antitrypsin;Short peptide from AAT	SERPINA1	sp|P01009|A1AT_HUMAN Alpha-1-antitrypsin OS=Homo sapiens OX=9606 GN=SERPINA1 PE=1 SV=3	1	11	11	11	2	3	3	7	0	2	2	3	3	7	0	2	2	3	3	7	0	2	26.1	26.1	26.1	46.736	418	418	1	17	0	163.74	6	12.4	12.7	17.9	0	8.1	10100000	399600	446900	554360
P01011	P01011	3	3	3	Alpha-1-antichymotrypsin;Alpha-1-antichymotrypsin His-Pro-less	SERPINA3	sp|P01011|AACT_HUMAN Alpha-1-antichymotrypsin OS=Homo sapiens OX=9606 GN=SERPINA3 PE=1 SV=2	1	3	3	3	0	0	0	3	2	2	0	0	0	3	2	2	0	0	0	3	2	2	11.1	11.1	11.1	47.65	423	423	1	7	0	49.973	0	0	0	11.1	8.7	8.7	1433400	0	0	0
P01023;P20742;CON__ENSEMBL:ENSBTAP00000024146	P01023	35;3;1	35;3;1	35;3;1	Alpha-2-macroglobulin	A2M	sp|P01023|A2MG_HUMAN Alpha-2-macroglobulin OS=Homo sapiens OX=9606 GN=A2M PE=1 SV=3	3	35	35	35	17	8	8	26	12	19	17	8	8	26	12	19	17	8	8	26	12	19	32.7	32.7	32.7	163.29	1474	1474;1482;1477	1	93	0	323.31	16.3	6.9	7.4	25.5	12.6	18.6	68396000	2463600	1242900	1565900
P01024;CON__Q2UVX4	P01024	32;1	32;1	32;1	Complement C3;Complement C3 beta chain;C3-beta-c;Complement C3 alpha chain;C3a anaphylatoxin;Acylation stimulating protein;Complement C3b alpha chain;Complement C3c alpha chain fragment 1;Complement C3dg fragment;Complement C3g fragment;Complement C3d fragment;Complement C3f fragment;Complement C3c alpha chain fragment 2	C3	sp|P01024|CO3_HUMAN Complement C3 OS=Homo sapiens OX=9606 GN=C3 PE=1 SV=2	2	32	32	32	8	7	4	25	10	17	8	7	4	25	10	17	8	7	4	25	10	17	24.8	24.8	24.8	187.15	1663	1663;1662	1	76	0	301.74	5.2	5.1	3.5	20.8	8.8	12.9	15725000	559090	477930	311250
P01591	P01591	1	1	1	Immunoglobulin J chain	IGJ	sp|P01591|IGJ_HUMAN Immunoglobulin J chain OS=Homo sapiens OX=9606 GN=JCHAIN PE=1 SV=4	1	1	1	1	1	1	0	0	0	0	1	1	0	0	0	0	1	1	0	0	0	0	7.5	7.5	7.5	18.098	159	159	1	2	0.010309	6.7975	7.5	7.5	0	0	0	0	77750	36361	41389	0
P01834	P01834	4	4	4	Ig kappa chain C region	IGKC	sp|P01834|IGKC_HUMAN Immunoglobulin kappa constant OS=Homo sapiens OX=9606 GN=IGKC PE=1 SV=2	1	4	4	4	4	2	2	3	2	1	4	2	2	3	2	1	4	2	2	3	2	1	64.5	64.5	64.5	11.765	107	107	1	17	0	114.06	64.5	34.6	35.5	51.4	34.6	16.8	12255000	1092100	902720	303160
P01857	P01857	7	3	3	Ig gamma-1 chain C region	IGHG1	sp|P01857|IGHG1_HUMAN Immunoglobulin heavy constant gamma 1 OS=Homo sapiens OX=9606 GN=IGHG1 PE=1 SV=1	1	7	3	3	4	6	1	5	0	3	1	3	0	2	0	2	1	3	0	2	0	2	26.4	13.6	13.6	36.105	330	330	1	9	0	18.661	12.7	23.3	3.3	19.7	0	12.1	11192000	164860	1518700	0
P01859	P01859	6	1	0	Ig gamma-2 chain C region	IGHG2	sp|P01859|IGHG2_HUMAN Immunoglobulin heavy constant gamma 2 OS=Homo sapiens OX=9606 GN=IGHG2 PE=1 SV=2	1	6	1	0	5	3	2	4	2	4	1	0	0	1	1	1	0	0	0	0	0	0	18.1	4.3	0	35.9	326	326	1	4	0	19.425	16.6	9.2	7.1	13.5	8	15	8697400	420200	0	0
P01860	P01860	9	9	3	Ig gamma-3 chain C region	IGHG3	sp|P01860|IGHG3_HUMAN Immunoglobulin heavy constant gamma 3 OS=Homo sapiens OX=9606 GN=IGHG3 PE=1 SV=2	1	9	9	3	6	6	4	7	3	5	6	6	4	7	3	5	2	2	2	3	2	2	32.4	32.4	16.7	41.287	377	377	1	40	0	201.13	21.8	22.8	17.2	28.4	14.3	20.4	24639000	1520900	1536600	913000
P01861	P01861	6	2	2	Ig gamma-4 chain C region	IGHG4	sp|P01861|IGHG4_HUMAN Immunoglobulin heavy constant gamma 4 OS=Homo sapiens OX=9606 GN=IGHG4 PE=1 SV=1	1	6	2	2	4	2	2	5	2	3	0	0	1	2	0	0	0	0	1	2	0	0	22.3	9.2	9.2	35.94	327	327	1	4	0	13.581	13.1	5.8	8	19.3	8	10.1	317970	0	0	47504
P01871	P01871	8	8	8	Ig mu chain C region	IGHM	sp|P01871|IGHM_HUMAN Immunoglobulin heavy constant mu OS=Homo sapiens OX=9606 GN=IGHM PE=1 SV=4	1	8	8	8	3	2	1	5	3	4	3	2	1	5	3	4	3	2	1	5	3	4	21.6	21.6	21.6	49.439	453	453	1	19	0	82.965	8.6	6.2	2.4	13.9	7.1	12.1	10795000	345760	198950	125320
P01876;P01877	P01876	7;2	7;2	7;2	Ig alpha-1 chain C region	IGHA1	sp|P01876|IGHA1_HUMAN Immunoglobulin heavy constant alpha 1 OS=Homo sapiens OX=9606 GN=IGHA1 PE=1 SV=2	2	7	7	7	4	3	3	3	2	3	4	3	3	3	2	3	4	3	3	3	2	3	32.9	32.9	32.9	37.654	353	353;340	1	18	0	46.421	15.3	10.5	10.5	15.3	5.9	12.2	6069200	538520	379140	431830
P02647	P02647	14	14	14	Apolipoprotein A-I;Proapolipoprotein A-I;Truncated apolipoprotein A-I	APOA1	sp|P02647|APOA1_HUMAN Apolipoprotein A-I OS=Homo sapiens OX=9606 GN=APOA1 PE=1 SV=1	1	14	14	14	8	7	3	14	6	10	8	7	3	14	6	10	8	7	3	14	6	10	48.7	48.7	48.7	30.777	267	267	1	50	0	276.72	31.5	28.8	11.6	48.7	25.1	36	28772000	2269200	1372000	541120
P02649	P02649	3	3	3	Apolipoprotein E	APOE	sp|P02649|APOE_HUMAN Apolipoprotein E OS=Homo sapiens OX=9606 GN=APOE PE=1 SV=1	1	3	3	3	0	0	0	2	1	2	0	0	0	2	1	2	0	0	0	2	1	2	12.9	12.9	12.9	36.154	317	317	1	5	0	18.143	0	0	0	9.5	4.7	8.2	530370	0	0	0
P02671	P02671	18	18	18	Fibrinogen alpha chain;Fibrinopeptide A;Fibrinogen alpha chain	FGA	sp|P02671|FIBA_HUMAN Fibrinogen alpha chain OS=Homo sapiens OX=9606 GN=FGA PE=1 SV=2	1	18	18	18	7	6	5	14	5	6	7	6	5	14	5	6	7	6	5	14	5	6	27.1	27.1	27.1	94.972	866	866	1	52	0	186.83	10	9.4	7.3	22.4	7.6	8.2	14623000	1209900	692500	645000
P02675;CON__P02676	P02675	13;2	13;2	13;2	Fibrinogen beta chain;Fibrinopeptide B;Fibrinogen beta chain	FGB	sp|P02675|FIBB_HUMAN Fibrinogen beta chain OS=Homo sapiens OX=9606 GN=FGB PE=1 SV=2	2	13	13	13	4	6	3	11	4	6	4	6	3	11	4	6	4	6	3	11	4	6	36.5	36.5	36.5	55.928	491	491;495	1	34	0	220	12.8	19.6	9.8	31	11	16.1	13926000	585820	696890	362950
P02679	P02679	10	10	10	Fibrinogen gamma chain	FGG	sp|P02679|FIBG_HUMAN Fibrinogen gamma chain OS=Homo sapiens OX=9606 GN=FGG PE=1 SV=3	1	10	10	10	6	6	3	8	4	3	6	6	3	8	4	3	6	6	3	8	4	3	28.5	28.5	28.5	51.511	453	453	1	32	0	79.758	17.7	17.4	8.4	24.3	11.9	9.9	12813000	674590	550560	375220
P02747	P02747	2	2	2	Complement C1q subcomponent subunit C	C1QC	sp|P02747|C1QC_HUMAN Complement C1q subcomponent subunit C OS=Homo sapiens OX=9606 GN=C1QC PE=1 SV=3	1	2	2	2	0	0	0	1	2	2	0	0	0	1	2	2	0	0	0	1	2	2	12.2	12.2	12.2	25.773	245	245	1	5	0	12.833	0	0	0	7.3	12.2	12.2	540800	0	0	0
P02749	P02749	2	2	2	Beta-2-glycoprotein 1	APOH	sp|P02749|APOH_HUMAN Beta-2-glycoprotein 1 OS=Homo sapiens OX=9606 GN=APOH PE=1 SV=3	1	2	2	2	0	0	0	2	1	0	0	0	0	2	1	0	0	0	0	2	1	0	8.7	8.7	8.7	38.298	345	345	1	3	0	14.163	0	0	0	8.7	6.1	0	547230	0	0	0
P02751	P02751	2	2	2	Fibronectin;Anastellin;Ugl-Y1;Ugl-Y2;Ugl-Y3	FN1	sp|P02751|FINC_HUMAN Fibronectin OS=Homo sapiens OX=9606 GN=FN1 PE=1 SV=4	1	2	2	2	1	0	0	1	2	1	1	0	0	1	2	1	1	0	0	1	2	1	1.3	1.3	1.3	262.62	2386	2386	1	5	0	14.518	0.5	0	0	0.5	1.3	0.5	797930	30092	0	0
P02763	P02763	3	3	3	Alpha-1-acid glycoprotein 1	ORM1	sp|P02763|A1AG1_HUMAN Alpha-1-acid glycoprotein 1 OS=Homo sapiens OX=9606 GN=ORM1 PE=1 SV=1	1	3	3	3	1	0	0	3	2	2	1	0	0	3	2	2	1	0	0	3	2	2	11.9	11.9	11.9	23.511	201	201	1	9	0	25.255	7	0	0	11.9	11.9	11.9	8609100	89540	0	0
P02765;CON__P12763	P02765;CON__P12763	2;1	2;1	2;1	Alpha-2-HS-glycoprotein;Alpha-2-HS-glycoprotein chain A;Alpha-2-HS-glycoprotein chain B	AHSG	sp|P02765|FETUA_HUMAN Alpha-2-HS-glycoprotein OS=Homo sapiens OX=9606 GN=AHSG PE=1 SV=2;	2	2	2	2	0	0	0	2	0	0	0	0	0	2	0	0	0	0	0	2	0	0	11.4	11.4	11.4	39.34	367	367;359	1	2	0	18.939	0	0	0	11.4	0	0	223420	0	0	0
P02774;CON__Q3MHN5;CON__ENSEMBL:ENSBTAP00000018229	P02774	8;3;3	8;3;3	8;3;3	Vitamin D-binding protein	GC	sp|P02774|VTDB_HUMAN Vitamin D-binding protein OS=Homo sapiens OX=9606 GN=GC PE=1 SV=2	3	8	8	8	0	0	0	7	3	4	0	0	0	7	3	4	0	0	0	7	3	4	28.3	28.3	28.3	52.917	474	474;474;475	1	15	0	83.411	0	0	0	23.6	11	15.6	3849200	0	0	0
P02787;CON__Q2HJF0;CON__Q29443;CON__Q0IIK2	P02787	38;1;1;1	38;1;1;1	38;1;1;1	Serotransferrin	TF	sp|P02787|TRFE_HUMAN Serotransferrin OS=Homo sapiens OX=9606 GN=TF PE=1 SV=3	4	38	38	38	9	17	7	28	19	19	9	17	7	28	19	19	9	17	7	28	19	19	52.6	52.6	52.6	77.063	698	698;622;685;704	1	116	0	323.31	14.9	31.7	14.6	42.7	31.8	29.4	97685000	1326600	2499900	804600
P02788	P02788	2	2	2	Lactotransferrin;Lactoferricin-H;Kaliocin-1;Lactoferroxin-A;Lactoferroxin-B;Lactoferroxin-C	LTF	sp|P02788|TRFL_HUMAN Lactotransferrin OS=Homo sapiens OX=9606 GN=LTF PE=1 SV=6	1	2	2	2	1	0	2	0	0	0	1	0	2	0	0	0	1	0	2	0	0	0	3.2	3.2	3.2	78.181	710	710	1	3	0	11.488	1.4	0	3.2	0	0	0	149060	51080	0	97985
P02790	P02790	4	4	4	Hemopexin	HPX	sp|P02790|HEMO_HUMAN Hemopexin OS=Homo sapiens OX=9606 GN=HPX PE=1 SV=2	1	4	4	4	1	0	0	2	2	1	1	0	0	2	2	1	1	0	0	2	2	1	15.6	15.6	15.6	51.676	462	462	1	6	0	42.828	2.4	0	0	8.7	9.7	4.5	3692600	92576	0	0
P04003	P04003	2	2	2	C4b-binding protein alpha chain	C4BPA	sp|P04003|C4BPA_HUMAN C4b-binding protein alpha chain OS=Homo sapiens OX=9606 GN=C4BPA PE=1 SV=2	1	2	2	2	0	0	0	0	1	1	0	0	0	0	1	1	0	0	0	0	1	1	4.5	4.5	4.5	67.033	597	597	1	2	0	11.849	0	0	0	0	2.3	2.2	191350	0	0	0
P04114	P04114	3	3	3	Apolipoprotein B-100;Apolipoprotein B-48	APOB	sp|P04114|APOB_HUMAN Apolipoprotein B-100 OS=Homo sapiens OX=9606 GN=APOB PE=1 SV=2	1	3	3	3	0	0	0	1	2	1	0	0	0	1	2	1	0	0	0	1	2	1	0.8	0.8	0.8	515.6	4563	4563	1	4	0	17.501	0	0	0	0.3	0.5	0.2	532100	0	0	0
P04406	P04406	2	2	2	Glyceraldehyde-3-phosphate dehydrogenase	GAPDH	sp|P04406|G3P_HUMAN Glyceraldehyde-3-phosphate dehydrogenase OS=Homo sapiens OX=9606 GN=GAPDH PE=1 SV=3	1	2	2	2	1	1	1	0	0	0	1	1	1	0	0	0	1	1	1	0	0	0	8.7	8.7	8.7	36.053	335	335	1	3	0	11.763	4.5	4.2	4.2	0	0	0	314690	229240	43998	41458
P05109	P05109	1	1	1	Protein S100-A8;Protein S100-A8, N-terminally processed	S100A8	sp|P05109|S10A8_HUMAN Protein S100-A8 OS=Homo sapiens OX=9606 GN=S100A8 PE=1 SV=1	1	1	1	1	1	1	0	0	0	0	1	1	0	0	0	0	1	1	0	0	0	0	11.8	11.8	11.8	10.834	93	93	1	2	0.010753	6.9144	11.8	11.8	0	0	0	0	538440	263930	274510	0
P05155	P05155	3	3	3	Plasma protease C1 inhibitor	SERPING1	sp|P05155|IC1_HUMAN Plasma protease C1 inhibitor OS=Homo sapiens OX=9606 GN=SERPING1 PE=1 SV=2	1	3	3	3	1	0	1	0	2	1	1	0	1	0	2	1	1	0	1	0	2	1	6.4	6.4	6.4	55.154	500	500	1	5	0	18.855	2	0	2	0	4.4	2.8	576840	46260	0	63664
P06727	P06727	2	2	2	Apolipoprotein A-IV	APOA4	sp|P06727|APOA4_HUMAN Apolipoprotein A-IV OS=Homo sapiens OX=9606 GN=APOA4 PE=1 SV=3	1	2	2	2	1	2	1	0	1	1	1	2	1	0	1	1	1	2	1	0	1	1	4.8	4.8	4.8	45.398	396	396	1	6	0	12.346	2.5	4.8	2.5	0	2.3	2.5	371260	50328	102340	45157
P07355;A6NMY6	P07355;A6NMY6	4;2	4;2	4;2	Annexin A2;Putative annexin A2-like protein	ANXA2;ANXA2P2	sp|P07355|ANXA2_HUMAN Annexin A2 OS=Homo sapiens OX=9606 GN=ANXA2 PE=1 SV=2;sp|A6NMY6|AXA2L_HUMAN Putative annexin A2-like protein OS=Homo sapiens OX=9606 GN=ANXA2P2 PE=5 SV=2	2	4	4	4	2	1	1	0	0	0	2	1	1	0	0	0	2	1	1	0	0	0	14.2	14.2	14.2	38.604	339	339;339	1	4	0	22.853	8.3	3.2	2.7	0	0	0	175770	46244	40368	89156
P08603	P08603	6	6	6	Complement factor H	CFH	sp|P08603|CFAH_HUMAN Complement factor H OS=Homo sapiens OX=9606 GN=CFH PE=1 SV=4	1	6	6	6	0	0	0	2	2	5	0	0	0	2	2	5	0	0	0	2	2	5	6.5	6.5	6.5	139.09	1231	1231	1	9	0	36.658	0	0	0	1.9	2.6	5.4	1172000	0	0	0
P0C0L5;P0C0L4	P0C0L5;P0C0L4	7;6	7;6	7;6	Complement C4-B;Complement C4 beta chain;Complement C4-B alpha chain;C4a anaphylatoxin;C4b-B;C4d-B;Complement C4 gamma chain;Complement C4-A;Complement C4 beta chain;Complement C4-A alpha chain;C4a anaphylatoxin;C4b-A;C4d-A;Complement C4 gamma chain	C4B;C4A	sp|P0C0L5|CO4B_HUMAN Complement C4-B OS=Homo sapiens OX=9606 GN=C4B PE=1 SV=2;sp|P0C0L4|CO4A_HUMAN Complement C4-A OS=Homo sapiens OX=9606 GN=C4A PE=1 SV=2	2	7	7	7	1	2	0	6	4	1	1	2	0	6	4	1	1	2	0	6	4	1	5.7	5.7	5.7	192.75	1744	1744;1744	1	14	0	56.819	1	1.5	0	4.6	3.7	1	1768200	46817	85141	0
P0DOY3;P0DOY2;P0CF74;A0M8Q6;P0CG04;B9A064	P0DOY3;P0DOY2;P0CF74;A0M8Q6;P0CG04;B9A064	3;3;3;2;2;2	3;3;3;2;2;2	3;3;3;2;2;2	Ig lambda-6 chain C region;Ig lambda-7 chain C region;Ig lambda-1 chain C regions;Immunoglobulin lambda-like polypeptide 5	IGLC6;IGLC7;IGLC1;IGLL5	sp|P0DOY3|IGLC3_HUMAN Immunoglobulin lambda constant 3 OS=Homo sapiens OX=9606 GN=IGLC3 PE=1 SV=1;sp|P0DOY2|IGLC2_HUMAN Immunoglobulin lambda constant 2 OS=Homo sapiens OX=9606 GN=IGLC2 PE=1 SV=1;sp|P0CF74|IGLC6_HUMAN Immunoglobulin lambda constant 6 OS=Ho	6	3	3	3	2	1	1	2	3	1	2	1	1	2	3	1	2	1	1	2	3	1	46.2	46.2	46.2	11.265	106	106;106;106;106;106;214	1	12	0	109.52	32.1	14.2	14.2	32.1	46.2	14.2	8036200	777500	611900	573920
P62987;P62979;P0CG47;P0CG48	P62987;P62979;P0CG47;P0CG48	1;1;1;1	1;1;1;1	1;1;1;1	Ubiquitin-60S ribosomal protein L40;Ubiquitin;60S ribosomal protein L40;Ubiquitin-40S ribosomal protein S27a;Ubiquitin;40S ribosomal protein S27a;Polyubiquitin-B;Ubiquitin;Polyubiquitin-C;Ubiquitin	UBA52;RPS27A;UBB;UBC	sp|P62987|RL40_HUMAN Ubiquitin-60S ribosomal protein L40 OS=Homo sapiens OX=9606 GN=UBA52 PE=1 SV=2;sp|P62979|RS27A_HUMAN Ubiquitin-40S ribosomal protein S27a OS=Homo sapiens OX=9606 GN=RPS27A PE=1 SV=2;sp|P0CG47|UBB_HUMAN Polyubiquitin-B OS=Homo sapiens O	4	1	1	1	1	1	1	0	0	0	1	1	1	0	0	0	1	1	1	0	0	0	12.5	12.5	12.5	14.728	128	128;156;229;685	1	3	0.011236	7.2071	12.5	12.5	12.5	0	0	0	285190	117090	69203	98896
P10909	P10909	1	1	1	Clusterin;Clusterin beta chain;Clusterin alpha chain	CLU	sp|P10909|CLUS_HUMAN Clusterin OS=Homo sapiens OX=9606 GN=CLU PE=1 SV=1	1	1	1	1	1	0	1	0	0	1	1	0	1	0	0	1	1	0	1	0	0	1	2.4	2.4	2.4	52.494	449	449	1	3	0.011494	8.7326	2.4	0	2.4	0	0	2.4	240520	37687	0	43838
P15924	P15924	4	4	4	Desmoplakin	DSP	sp|P15924|DESP_HUMAN Desmoplakin OS=Homo sapiens OX=9606 GN=DSP PE=1 SV=3	1	4	4	4	4	1	1	0	0	0	4	1	1	0	0	0	4	1	1	0	0	0	1.6	1.6	1.6	331.77	2871	2871	1	6	0	24.038	1.6	0.4	0.3	0	0	0	358310	253100	52574	52633
P19823;CON__Q9TRI1	P19823	4;1	4;1	4;1	Inter-alpha-trypsin inhibitor heavy chain H2	ITIH2	sp|P19823|ITIH2_HUMAN Inter-alpha-trypsin inhibitor heavy chain H2 OS=Homo sapiens OX=9606 GN=ITIH2 PE=1 SV=2	2	4	4	4	2	0	0	2	1	0	2	0	0	2	1	0	2	0	0	2	1	0	4	4	4	106.46	946	946;946	1	5	0	23.128	2.6	0	0	1.4	1.3	0	404670	76914	0	0
P19827;CON__Q0VCM5	P19827	3;1	3;1	3;1	Inter-alpha-trypsin inhibitor heavy chain H1	ITIH1	sp|P19827|ITIH1_HUMAN Inter-alpha-trypsin inhibitor heavy chain H1 OS=Homo sapiens OX=9606 GN=ITIH1 PE=1 SV=3	2	3	3	3	0	0	0	3	1	2	0	0	0	3	1	2	0	0	0	3	1	2	4.6	4.6	4.6	101.39	911	911;906	1	8	0	18.507	0	0	0	4.6	2.1	3.5	1031400	0	0	0
P25311	P25311	3	3	3	Zinc-alpha-2-glycoprotein	AZGP1	sp|P25311|ZA2G_HUMAN Zinc-alpha-2-glycoprotein OS=Homo sapiens OX=9606 GN=AZGP1 PE=1 SV=2	1	3	3	3	3	1	1	1	0	0	3	1	1	1	0	0	3	1	1	1	0	0	11.4	11.4	11.4	34.258	298	298	1	6	0	20.295	11.4	3.4	3.4	4	0	0	627060	231910	96163	98166
P31513	P31513	1	1	1	Dimethylaniline monooxygenase [N-oxide-forming] 3	FMO3	sp|P31513|FMO3_HUMAN Dimethylaniline monooxygenase [N-oxide-forming] 3 OS=Homo sapiens OX=9606 GN=FMO3 PE=1 SV=5	1	1	1	1	0	0	0	1	0	0	0	0	0	1	0	0	0	0	0	1	0	0	1.7	1.7	1.7	60.033	532	532	1	1	0.029703	6.5503	0	0	0	1.7	0	0	450080	0	0	0
P31944	P31944	3	3	3	Caspase-14;Caspase-14 subunit p17, mature form;Caspase-14 subunit p10, mature form;Caspase-14 subunit p20, intermediate form;Caspase-14 subunit p8, intermediate form	CASP14	sp|P31944|CASPE_HUMAN Caspase-14 OS=Homo sapiens OX=9606 GN=CASP14 PE=1 SV=2	1	3	3	3	2	2	0	0	0	0	2	2	0	0	0	0	2	2	0	0	0	0	9.1	9.1	9.1	27.679	242	242	1	4	0	19.271	8.7	9.1	0	0	0	0	377590	167200	210390	0
P43652	P43652	3	3	3	Afamin	AFM	sp|P43652|AFAM_HUMAN Afamin OS=Homo sapiens OX=9606 GN=AFM PE=1 SV=1	1	3	3	3	0	0	0	3	1	3	0	0	0	3	1	3	0	0	0	3	1	3	6.7	6.7	6.7	69.068	599	599	1	10	0	28.321	0	0	0	6.7	2.3	6.7	984630	0	0	0
P47929	P47929	1	1	1	Galectin-7	LGALS7	sp|P47929|LEG7_HUMAN Galectin-7 OS=Homo sapiens OX=9606 GN=LGALS7 PE=1 SV=2	1	1	1	1	1	0	0	0	0	0	1	0	0	0	0	0	1	0	0	0	0	0	8.1	8.1	8.1	15.075	136	136	1	1	0.010638	6.9132	8.1	0	0	0	0	0	70862	70862	0	0
P63261;P60709;P63267;P68133;P68032;P62736;Q6S8J3;A5A3E0;Q9BYX7;P0CG39;P0CG38	P63261;P60709;P63267;P68133;P68032;P62736	7;7;4;4;4;4;3;3;2;2;2	7;7;4;4;4;4;3;3;2;2;2	5;5;2;2;2;2;2;2;1;2;2	Actin, cytoplasmic 2;Actin, cytoplasmic 2, N-terminally processed;Actin, cytoplasmic 1;Actin, cytoplasmic 1, N-terminally processed;Actin, gamma-enteric smooth muscle;Actin, alpha skeletal muscle;Actin, alpha cardiac muscle 1;Actin, aortic smooth muscle	ACTG1;ACTB;ACTG2;ACTA1;ACTC1;ACTA2	sp|P63261|ACTG_HUMAN Actin, cytoplasmic 2 OS=Homo sapiens OX=9606 GN=ACTG1 PE=1 SV=1;sp|P60709|ACTB_HUMAN Actin, cytoplasmic 1 OS=Homo sapiens OX=9606 GN=ACTB PE=1 SV=1;sp|P63267|ACTH_HUMAN Actin, gamma-enteric smooth muscle OS=Homo sapiens OX=9606 GN=ACTG	11	7	7	5	2	6	4	0	0	0	2	6	4	0	0	0	1	5	2	0	0	0	22.9	22.9	16.8	41.792	375	375;375;376;377;377;377;1075;1075;375;1038;1075	1	12	0	41.86	7.7	21.1	14.4	0	0	0	1480600	311180	732650	436780
P62805	P62805	3	3	3	Histone H4	HIST1H4A	sp|P62805|H4_HUMAN Histone H4 OS=Homo sapiens OX=9606 GN=HIST1H4A PE=1 SV=2	1	3	3	3	3	2	0	0	0	0	3	2	0	0	0	0	3	2	0	0	0	0	28.2	28.2	28.2	11.367	103	103	1	5	0	17.856	28.2	21.4	0	0	0	0	822910	444780	378130	0
P68871	P68871	2	2	2	Hemoglobin subunit beta;LVV-hemorphin-7;Spinorphin	HBB	sp|P68871|HBB_HUMAN Hemoglobin subunit beta OS=Homo sapiens OX=9606 GN=HBB PE=1 SV=2	1	2	2	2	1	2	2	0	1	0	1	2	2	0	1	0	1	2	2	0	1	0	17	17	17	15.998	147	147	1	6	0	12.472	8.2	17	17	0	8.8	0	2121200	122420	766650	810530
P69905	P69905	2	2	2	Hemoglobin subunit alpha	HBA1	sp|P69905|HBA_HUMAN Hemoglobin subunit alpha OS=Homo sapiens OX=9606 GN=HBA1 PE=1 SV=2	1	2	2	2	1	2	1	0	1	0	1	2	1	0	1	0	1	2	1	0	1	0	18.3	18.3	18.3	15.257	142	142	1	8	0	20.277	10.6	18.3	10.6	0	7.7	0	1064200	299600	480900	283700
Q01469	Q01469	2	2	2	Fatty acid-binding protein, epidermal	FABP5	sp|Q01469|FABP5_HUMAN Fatty acid-binding protein 5 OS=Homo sapiens OX=9606 GN=FABP5 PE=1 SV=3	1	2	2	2	2	1	0	0	0	0	2	1	0	0	0	0	2	1	0	0	0	0	17	17	17	15.164	135	135	1	3	0	21.614	17	10.4	0	0	0	0	135180	82037	53140	0
Q02413	Q02413	5	5	5	Desmoglein-1	DSG1	sp|Q02413|DSG1_HUMAN Desmoglein-1 OS=Homo sapiens OX=9606 GN=DSG1 PE=1 SV=2	1	5	5	5	5	2	2	1	0	1	5	2	2	1	0	1	5	2	2	1	0	1	7.5	7.5	7.5	113.75	1049	1049	1	12	0	32.153	7.5	2.9	3.3	1.3	0	1.3	610910	303730	74873	75313
Q08554	Q08554	2	2	2	Desmocollin-1	DSC1	sp|Q08554|DSC1_HUMAN Desmocollin-1 OS=Homo sapiens OX=9606 GN=DSC1 PE=1 SV=2	1	2	2	2	1	1	1	0	0	0	1	1	1	0	0	0	1	1	1	0	0	0	2.6	2.6	2.6	99.986	894	894	1	3	0.011905	11.27	1.6	1	1	0	0	0	195950	99254	46716	49984
Q5T749	Q5T749	3	3	3	Keratinocyte proline-rich protein	KPRP	sp|Q5T749|KPRP_HUMAN Keratinocyte proline-rich protein OS=Homo sapiens OX=9606 GN=KPRP PE=1 SV=1	1	3	3	3	2	3	1	1	0	0	2	3	1	1	0	0	2	3	1	1	0	0	5.7	5.7	5.7	64.135	579	579	1	7	0	19.354	3.6	5.7	2.1	1.6	0	0	442420	129530	169150	66006
Q8IUC1	Q8IUC1	1	1	1	Keratin-associated protein 11-1	KRTAP11-1	sp|Q8IUC1|KR111_HUMAN Keratin-associated protein 11-1 OS=Homo sapiens OX=9606 GN=KRTAP11-1 PE=2 SV=1	1	1	1	1	1	1	1	0	0	0	1	1	1	0	0	0	1	1	1	0	0	0	6.7	6.7	6.7	17.085	163	163	1	3	0	13.882	6.7	6.7	6.7	0	0	0	323650	85818	108630	129200
Q96HE9	Q96HE9	1	1	1	Proline-rich protein 11	PRR11	sp|Q96HE9|PRR11_HUMAN Proline-rich protein 11 OS=Homo sapiens OX=9606 GN=PRR11 PE=1 SV=1	1	1	1	1	0	0	0	0	0	1	0	0	0	0	0	1	0	0	0	0	0	1	1.9	1.9	1.9	40.085	360	360	1	1	0.01087	7.1551	0	0	0	0	0	1.9	13104000	0	0	0
Q96MI9	Q96MI9	2	2	2	Cytosolic carboxypeptidase 4	AGBL1	sp|Q96MI9|CBPC4_HUMAN Cytosolic carboxypeptidase 4 OS=Homo sapiens OX=9606 GN=AGBL1 PE=1 SV=2	1	2	2	2	1	0	1	0	0	0	1	0	1	0	0	0	1	0	1	0	0	0	2.4	2.4	2.4	120.28	1066	1066	1	2	0	11.73	0.9	0	1.5	0	0	0	0	0	0	0
Q9NYF8	Q9NYF8	1	1	1	Bcl-2-associated transcription factor 1	BCLAF1	sp|Q9NYF8|BCLF1_HUMAN Bcl-2-associated transcription factor 1 OS=Homo sapiens OX=9606 GN=BCLAF1 PE=1 SV=2	1	1	1	1	0	0	0	1	0	1	0	0	0	1	0	1	0	0	0	1	0	1	1.3	1.3	1.3	106.12	920	920	1	2	0.030303	6.6433	0	0	0	1.3	0	1.3	148380	0	0	0
Q9NZT1	Q9NZT1	1	1	1	Calmodulin-like protein 5	CALML5	sp|Q9NZT1|CALL5_HUMAN Calmodulin-like protein 5 OS=Homo sapiens OX=9606 GN=CALML5 PE=1 SV=2	1	1	1	1	1	1	0	0	0	0	1	1	0	0	0	0	1	1	0	0	0	0	15.8	15.8	15.8	15.892	146	146	1	2	0.010417	6.8056	15.8	15.8	0	0	0	0	210820	118800	92018	0
REV__Q13972	REV__Q13972	1	1	1			sp|Q13972|RGRF1_HUMAN Ras-specific guanine nucleotide-releasing factor 1 OS=Homo sapiens OX=9606 GN=RASGRF1 PE=1 SV=2	1	1	1	1	0	0	0	0	0	1	0	0	0	0	0	1	0	0	0	0	0	1	0	0	0	145.23	1273	1273	1	2	0.020408	6.7015	0	0	0	0	0	0	0	0	0	0
REV__Q14008	REV__Q14008	1	1	1			sp|Q14008|CKAP5_HUMAN Cytoskeleton-associated protein 5 OS=Homo sapiens OX=9606 GN=CKAP5 PE=1 SV=3	1	1	1	1	1	0	0	0	0	0	1	0	0	0	0	0	1	0	0	0	0	0	0	0	0	225.49	2032	2032	1	1	0.030612	6.6996	0	0	0	0	0	0	0	0	0	0
REV__Q8WXH0	REV__Q8WXH0	1	1	1			sp|Q8WXH0|SYNE2_HUMAN Nesprin-2 OS=Homo sapiens OX=9606 GN=SYNE2 PE=1 SV=3	1	1	1	1	0	1	1	0	0	0	0	1	1	0	0	0	0	1	1	0	0	0	0	0	0	796.43	6885	6885	1	4	0.012048	11.473	0	0	0	0	0	0	0	0	0	0
[truncated: 35 more columns]

## Sheet: quantification T1DM+VsHC
Protein ID	Protein names	ratio
Q9UHB6	LIM domain and actin-binding protein 1 (Epithelial protein lost in neoplasm)	0.01
Q9NYF8	Bcl-2-associated transcription factor 1 (Btf) (BCLAF1 and THRAP3 family member 1)	0.01
Q9H6R6	Palmitoyltransferase ZDHHC6 (EC 2.3.1.225) (Stearoyltransferase ZDHHC6) (EC 2.3.1.-) (Transmembrane protein H4) (Zinc finger DHHC domain-containing protein 6) (DHHC-6) (Zinc finger protein 376)	0.01
Q96HE9	Proline-rich protein 11	0.01
Q8N9I9	Probable E3 ubiquitin-protein ligase DTX3 (EC 2.3.2.27) (Protein deltex-3) (Deltex3) (RING finger protein 154) (RING-type E3 ubiquitin transferase DTX3)	0.01
Q68DQ2	Very large A-kinase anchor protein (vlAKAP) (Beta/gamma crystallin domain-containing protein 3)	0.01
P80748	Immunoglobulin lambda variable 3-21 (Ig lambda chain V-III region LOI) (Ig lambda chain V-V region DEL) (Ig lambda chain V-VII region MOT)	0.01
P43652	Afamin (Alpha-albumin) (Alpha-Alb)	0.01
P31513	Flavin-containing monooxygenase 3 (EC 1.14.13.148) (EC 1.14.13.32) (EC 1.14.13.8) (Dimethylaniline monooxygenase [N-oxide-forming] 3) (Dimethylaniline oxidase 3) (FMO II) (FMO form 2) (Hepatic flavin-containing monooxygenase 3) (FMO 3) (Trimethylamine monooxygenase)	0.01
P19827	Inter-alpha-trypsin inhibitor heavy chain H1 (ITI heavy chain H1) (ITI-HC1) (Inter-alpha-inhibitor heavy chain 1) (Inter-alpha-trypsin inhibitor complex component III) (Serum-derived hyaluronan-associated protein) (SHAP)	0.01
P16402	Histone H1.3 (Histone H1c) (Histone H1s-2)	0.01
P08603	Complement factor H (H factor 1)	0.01
P08185	Corticosteroid-binding globulin (CBG) (Serpin A6) (Transcortin)	0.01
P07357	Complement component C8 alpha chain (Complement component 8 subunit alpha)	0.01
P06312	Immunoglobulin kappa variable 4-1 (Ig kappa chain V-IV region B17) (Ig kappa chain V-IV region JI) (Ig kappa chain V-IV region Len) (Ig kappa chain V-IV region STH)	0.01
P04217	Alpha-1B-glycoprotein (Alpha-1-B glycoprotein)	0.01
P04196	Histidine-rich glycoprotein (Histidine-proline-rich glycoprotein) (HPRG)	0.01
P04114	Apolipoprotein B-100 (Apo B-100) [Cleaved into: Apolipoprotein B-48 (Apo B-48)]	0.01
P04004	Vitronectin (VN) (S-protein) (Serum-spreading factor) (V75) [Cleaved into: Vitronectin V65 subunit; Vitronectin V10 subunit; Somatomedin-B]	0.01
P04003	C4b-binding protein alpha chain (C4bp) (Proline-rich protein) (PRP)	0.01
P02774	Vitamin D-binding protein (DBP) (VDB) (Gc protein-derived macrophage activating factor) (Gc-MAF) (GcMAF) (Gc-globulin) (Group-specific component) (Gc) (Vitamin D-binding protein-macrophage activating factor) (DBP-maf)	0.01
P02765	Alpha-2-HS-glycoprotein (Alpha-2-Z-globulin) (Ba-alpha-2-glycoprotein) (Fetuin-A) [Cleaved into: Alpha-2-HS-glycoprotein chain A; Alpha-2-HS-glycoprotein chain B]	0.01
P02760	Protein AMBP (Protein HC) [Cleaved into: Alpha-1-microglobulin (EC 1.6.2.-) (Alpha-1 microglycoprotein) (Complex-forming glycoprotein heterogeneous in charge); Inter-alpha-trypsin inhibitor light chain (ITI-LC) (Bikunin) (EDC1) (HI-30) (Uronic-acid-rich protein); Trypstatin]	0.01
P02749	Beta-2-glycoprotein 1 (APC inhibitor) (Activated protein C-binding protein) (Anticardiolipin cofactor) (Apolipoprotein H) (Apo-H) (Beta-2-glycoprotein I) (B2GPI) (Beta(2)GPI)	0.01
P02747	Complement C1q subcomponent subunit C	0.01
P02656	Apolipoprotein C-III (Apo-CIII) (ApoC-III) (Apolipoprotein C3)	0.01
P02649	Apolipoprotein E (Apo-E)	0.01
P01880	Immunoglobulin heavy constant delta (Ig delta chain C region) (Ig delta chain C region NIG-65) (Ig delta chain C region WAH)	0.01
P01824	Immunoglobulin heavy variable 4-39 (Ig heavy chain V-II region WAH)	0.01
P01717	Immunoglobulin lambda variable 3-25 (Ig lambda chain V-IV region Hil)	0.01
P01699	Immunoglobulin lambda variable 1-44 (Ig lambda chain V-I region MEM) (Ig lambda chain V-I region VOR)	0.01
P01611	Immunoglobulin kappa variable 1D-12 (Ig kappa chain V-I region Wes)	0.01
P01593	Immunoglobulin kappa variable 1D-33 (Ig kappa chain V-I region AG) (Ig kappa chain V-I region Bi) (Ig kappa chain V-I region Lay) (Ig kappa chain V-I region Ni) (Ig kappa chain V-I region Rei) (Ig kappa chain V-I region Roy) (Ig kappa chain V-I region Scw) (Ig kappa chain V-I region WAT)	0.01
P01011	Alpha-1-antichymotrypsin (ACT) (Cell growth-inhibiting gene 24/25 protein) (Serpin A3) [Cleaved into: Alpha-1-antichymotrypsin His-Pro-less]	0.01
P01008	Antithrombin-III (ATIII) (Serpin C1)	0.01
P00747	Plasminogen (EC 3.4.21.7) [Cleaved into: Plasmin heavy chain A; Activation peptide; Angiostatin; Plasmin heavy chain A, short form; Plasmin light chain B]	0.01
O75095	Multiple epidermal growth factor-like domains protein 6 (Multiple EGF-like domains protein 6) (Epidermal growth factor-like protein 3) (EGF-like protein 3)	0.01
O43866	CD5 antigen-like (Apoptosis inhibitor expressed by macrophages) (hAIM) (CT-2) (IgM-associated peptide) (SP-alpha)	0.01
B9A064	Immunoglobulin lambda-like polypeptide 5 (G lambda-1) (Germline immunoglobulin lambda 1)	0.01
B4E1Z4	Immunoglobulin lambda constant 7 (Ig lambda-7 chain C region)	0.01
A0M8Q6	Immunoglobulin heavy variable 5-10-1	0.01
A0A0J9YXX1	Alpha-1-acid glycoprotein 1 (AGP 1) (Orosomucoid-1) (OMD 1)	0.01
P02763	Ceruloplasmin (Cuproxidase ceruloplasmin) (EC 1.16.3.4) (Ferroxidase ceruloplasmin) (EC 1.16.3.1) (Glutathione peroxidase ceruloplasmin) (EC 1.11.1.9) (Glutathione-dependent peroxiredoxin ceruloplasmin) (EC 1.11.1.27)	0.01051
P00450	Hemopexin (Beta-1B-glycoprotein)	0.0165116
P02790	Fibronectin (FN) (Cold-insoluble globulin) (CIG) [Cleaved into: Anastellin; Ugl-Y1; Ugl-Y2; Ugl-Y3]	0.0257155
P02751	Serotransferrin (Transferrin) (Beta-1 metal-binding globulin) (Siderophilin)	0.0391903
P02787	Immunoglobulin heavy constant gamma 2 (Ig gamma-2 chain C region) (Ig gamma-2 chain C region DOT) (Ig gamma-2 chain C region TIL) (Ig gamma-2 chain C region ZIE)	0.0497691
P01859	Immunoglobulin heavy constant mu (Ig mu chain C region) (Ig mu chain C region BOT) (Ig mu chain C region GAL) (Ig mu chain C region OU)	0.0507657
P01871	Complement C4-B (Basic complement C4) (C3 and PZP-like alpha-2-macroglobulin domain-containing protein 3) [Cleaved into: Complement C4 beta chain; Complement C4-B alpha chain; C4a anaphylatoxin; C4b-B; C4d-B; Complement C4 gamma chain]	0.0661753
P0C0L5	Alpha-2-macroglobulin (Alpha-2-M) (C3 and PZP-like alpha-2-macroglobulin domain-containing protein 5)	0.080644
P01023	Complement C3 (C3 and PZP-like alpha-2-macroglobulin domain-containing protein 1) [Cleaved into: Complement C3 beta chain; C3-beta-c (C3bc); Complement C3 alpha chain; C3a anaphylatoxin; Acylation stimulating protein (ASP) (C3adesArg); Complement C3b alpha' chain; Complement C3c alpha' chain fragment 1; Complement C3dg fragment; Complement C3g fragment; Complement C3d fragment; Complement C3f fra…	0.0835248
P01024	Immunoglobulin heavy variable 3-30-5	0.0937825
P0DP03	Fibrinogen beta chain [Cleaved into: Fibrinopeptide B; Fibrinogen beta chain]	0.123512
P02675	Fibrinogen gamma chain	0.134001
P02679	Alpha-1-antitrypsin (Alpha-1 protease inhibitor) (Alpha-1-antiproteinase) (Serpin A1) [Cleaved into: Short peptide from AAT (SPAAT)]	0.142732
A0A0B4J2B5	Immunoglobulin heavy variable 3/OR16-9 (non-functional)	0.159321
P01009	Alpha-1-antitrypsin;Short peptide from AAT	0.161034
P02647	Apolipoprotein A-I (Apo-AI) (ApoA-I) (Apolipoprotein A1) [Cleaved into: Proapolipoprotein A-I (ProapoA-I); Truncated apolipoprotein A-I (Apolipoprotein A-I(1-242))]	0.170089
P01861	Immunoglobulin heavy constant gamma 4 (Ig gamma-4 chain C region)	0.175641
P01857	Immunoglobulin heavy constant gamma 1 (Ig gamma-1 chain C region) (Ig gamma-1 chain C region EU) (Ig gamma-1 chain C region KOL) (Ig gamma-1 chain C region NIE)	0.177061
P01860	Immunoglobulin heavy constant gamma 3 (HDC) (Heavy chain disease protein) (Ig gamma-3 chain C region)	0.19211
P02671	Fibrinogen alpha chain [Cleaved into: Fibrinopeptide A; Fibrinogen alpha chain]	0.210943
P01834	Immunoglobulin kappa constant (Ig kappa chain C region) (Ig kappa chain C region AG) (Ig kappa chain C region CUM) (Ig kappa chain C region EU) (Ig kappa chain C region OU) (Ig kappa chain C region ROY) (Ig kappa chain C region TI)	0.230779
P19823	Inter-alpha-trypsin inhibitor heavy chain H2 (ITI heavy chain H2) (ITI-HC2) (Inter-alpha-inhibitor heavy chain 2) (Inter-alpha-trypsin inhibitor complex component II) (Serum-derived hyaluronan-associated protein) (SHAP)	0.234671
P05155	Plasma protease C1 inhibitor (C1 Inh) (C1Inh) (C1 esterase inhibitor) (C1-inhibiting factor) (Serpin G1)	0.235423
P01876	Immunoglobulin heavy constant alpha 1 (Ig alpha-1 chain C region) (Ig alpha-1 chain C region BUR) (Ig alpha-1 chain C region TRO)	0.285925
P0DOY3	Immunoglobulin lambda constant 3 (Ig lambda chain C region DOT) (Ig lambda chain C region NEWM) (Ig lambda-3 chain C regions)	0.323297
P10909	Clusterin (Aging-associated gene 4 protein) (Apolipoprotein J) (Apo-J) (Complement cytolysis inhibitor) (CLI) (Complement-associated protein SP-40,40) (Ku70-binding protein 1) (NA1/NA2) (Sulfated glycoprotein 2) (SGP-2) (Testosterone-repressed prostate message 2) (TRPM-2) [Cleaved into: Clusterin beta chain (ApoJalpha) (Complement cytolysis inhibitor a chain) (SP-40,40 beta-chain); Clusterin alph…	0.512751
P06727	Apolipoprotein A-IV (Apo-AIV) (ApoA-IV) (Apolipoprotein A4)	1.14062
P00738	Haptoglobin (Zonulin) [Cleaved into: Haptoglobin alpha chain; Haptoglobin beta chain]	1.31381
P25311	Zinc-alpha-2-glycoprotein (Zn-alpha-2-GP) (Zn-alpha-2-glycoprotein)	2.12243
Q02413	Desmoglein-1 (Cadherin family member 4) (Desmosomal glycoprotein 1) (DG1) (DGI) (Pemphigus foliaceus antigen)	2.89131
P68871	Hemoglobin subunit beta (Beta-globin) (Hemoglobin beta chain) [Cleaved into: LVV-hemorphin-7; Spinorphin]	4.03163
Q5T749	Keratinocyte proline-rich protein (hKPRP)	4.6912
Q9UGM3	Scavenger receptor cysteine-rich domain-containing protein DMBT1 (Deleted in malignant brain tumors 1 protein) (Glycoprotein 340) (Gp-340) (Hensin) (Salivary agglutinin) (SAG) (Surfactant pulmonary-associated D-binding protein)	100
Q9NZT1	Calmodulin-like protein 5 (Calmodulin-like skin protein)	100
Q96PB1	N-acetylneuraminate (7)9-O-acetyltransferase (EC 2.3.1.45) (CAS1 domain-containing protein 1) (CAS1 protein) (Cas1p) (Sialate O-acetyltransferase) (SOAT)	100
Q8WYB5	Histone acetyltransferase KAT6B (EC 2.3.1.48) (Histone acetyltransferase MOZ2) (MOZ, YBF2/SAS3, SAS2 and TIP60 protein 4) (MYST-4) (Monocytic leukemia zinc finger protein-related factor)	100
Q8IUC1	Keratin-associated protein 11-1 (High sulfur keratin-associated protein 11.1)	100
Q5T6S3	PHD finger protein 19 (Polycomb-like protein 3) (hPCL3)	100
Q562E7	WD repeat-containing protein 81	100
Q147U7	Single-pass membrane and coiled-coil domain-containing protein 1 (Single-pass membrane protein with coiled-coil domains 1)	100
Q09666	Neuroblast differentiation-associated protein AHNAK (Desmoyokin)	100
Q08554	Desmocollin-1 (Cadherin family member 1) (Desmosomal glycoprotein 2/3) (DG2/DG3)	100
Q01469	Fatty acid-binding protein 5 (Epidermal-type fatty acid-binding protein) (E-FABP) (Fatty acid-binding protein, epidermal) (Psoriasis-associated fatty acid-binding protein homolog) (PA-FABP)	100
P69905	Hemoglobin subunit alpha (Alpha-globin) (Hemoglobin alpha chain) [Cleaved into: Hemopressin]	100
P63261	Actin, cytoplasmic 2 (EC 3.6.4.-) (Gamma-actin) [Cleaved into: Actin, cytoplasmic 2, N-terminally processed]	100
P62987	Ubiquitin-ribosomal protein eL40 fusion protein (CEP52) (Ubiquitin A-52 residue ribosomal protein fusion product 1) [Cleaved into: Ubiquitin; Large ribosomal subunit protein eL40 (60S ribosomal protein L40) (rpL40)]	100
P62805	Histone H4	100
P61626	Lysozyme C (EC 3.2.1.17) (1,4-beta-N-acetylmuramidase C)	100
P60709	Actin, cytoplasmic 1 (EC 3.6.4.-) (Beta-actin) [Cleaved into: Actin, cytoplasmic 1, N-terminally processed]	100
P47929	Galectin-7 (Gal-7) (HKL-14) (PI7) (p53-induced gene 1 protein)	100
P35326	Small proline-rich protein 2A (SPR-2A) (2-1)	100
P35030	Trypsin-3 (EC 3.4.21.4) (Brain trypsinogen) (Mesotrypsin) (Mesotrypsinogen) (Serine protease 3) (Serine protease 4) (Trypsin III) (Trypsin IV)	100
P32119	Peroxiredoxin-2 (EC 1.11.1.24) (Natural killer cell-enhancing factor B) (NKEF-B) (PRP) (Thiol-specific antioxidant protein) (TSA) (Thioredoxin peroxidase 1) (Thioredoxin-dependent peroxide reductase 1) (Thioredoxin-dependent peroxiredoxin 2)	100
P31944	Caspase-14 (CASP-14) (EC 3.4.22.-) [Cleaved into: Caspase-14 subunit p17, mature form; Caspase-14 subunit p10, mature form; Caspase-14 subunit p20, intermediate form; Caspase-14 subunit p8, intermediate form]	100
P22528	Cornifin-B (14.9 kDa pancornulin) (Small proline-rich protein IB) (SPR-IB)	100
P20930	Filaggrin	100
P15924	Desmoplakin (DP) (250/210 kDa paraneoplastic pemphigus antigen)	100
P14923	Junction plakoglobin (Catenin gamma) (Desmoplakin III) (Desmoplakin-3)	100
P12273	Prolactin-inducible protein (Gross cystic disease fluid protein 15) (GCDFP-15) (Prolactin-induced protein) (Secretory actin-binding protein) (SABP) (gp17)	100
P0CF74	Immunoglobulin lambda constant 6 (Ig lambda-6 chain C region)	100
P07355	Annexin A2 (Annexin II) (Annexin-2) (Calpactin I heavy chain) (Calpactin-1 heavy chain) (Chromobindin-8) (Lipocortin II) (Placental anticoagulant protein IV) (PAP-IV) (Protein I) (p36)	100
P06702	Protein S100-A9 (Calgranulin-B) (Calprotectin L1H subunit) (Leukocyte L1 complex heavy chain) (Migration inhibitory factor-related protein 14) (MRP-14) (p14) (S100 calcium-binding protein A9)	100
P05109	Protein S100-A8 (Calgranulin-A) (Calprotectin L1L subunit) (Cystic fibrosis antigen) (CFAG) (Leukocyte L1 complex light chain) (Migration inhibitory factor-related protein 8) (MRP-8) (p8) (S100 calcium-binding protein A8) (Urinary stone protein band A)	100
P04433	Immunoglobulin kappa variable 3-11 (Ig kappa chain V-III region VG)	100
P04406	Glyceraldehyde-3-phosphate dehydrogenase (GAPDH) (EC 1.2.1.12) (Peptidyl-cysteine S-nitrosylase GAPDH) (EC 2.6.99.-)	100
P02788	Lactotransferrin (Lactoferrin) (EC 3.4.21.-) (Growth-inhibiting protein 12) (Talalactoferrin) [Cleaved into: Lactoferricin-H (Lfcin-H); Kaliocin-1; Lactoferroxin-A; Lactoferroxin-B; Lactoferroxin-C]	100
P01591	Immunoglobulin J chain (Joining chain of multimeric IgA and IgM)	100
O60814	Histone H2B type 1-K (H2B K) (HIRA-interacting protein 1)	100
O00338	Sulfotransferase 1C2 (ST1C2) (EC 2.8.2.1) (Sulfotransferase 1C1) (SULT1C#1) (humSULTC2)	100
A0A0B4J1V1	Immunoglobulin heavy variable 3-21	100

## Sheet: raw file T1DM-VsHC
Protein IDs	Majority protein IDs	Peptide counts (all)	Peptide counts (razor+unique)	Peptide counts (unique)	Protein names	Gene names	Fasta headers	Number of proteins	Peptides	Razor + unique peptides	Unique peptides	Peptides Bbis	Peptides Bd	Peptides Be	Peptides Ca	Peptides Cb	Peptides Cc	Razor + unique peptides Bbis	Razor + unique peptides Bd	Razor + unique peptides Be	Razor + unique peptides Ca	Razor + unique peptides Cb	Razor + unique peptides Cc	Unique peptides Bbis	Unique peptides Bd	Unique peptides Be	Unique peptides Ca	Unique peptides Cb	Unique peptides Cc	Sequence coverage [%]	Unique + razor sequence coverage [%]	Unique sequence coverage [%]	Mol. weight [kDa]	Sequence length	Sequence lengths	Fraction average	Fraction 1	Q-value	Score	Sequence coverage Bbis [%]	Sequence coverage Bd [%]	Sequence coverage Be [%]	Sequence coverage Ca [%]	Sequence coverage Cb [%]	Sequence coverage Cc [%]	Intensity	Intensity Bbis	Intensity Bd	Intensity Be
A0A0C4DH90;A0A075B6H7;A0A0C4DH55;P01624	A0A0C4DH90;A0A075B6H7;A0A0C4DH55;P01624	1;1;1;1	1;1;1;1	1;1;1;1	Ig kappa chain V-III region POM	IGKV3OR2-268;IGKV3-7;IGKV3D-7	tr|A0A0C4DH90|A0A0C4DH90_HUMAN Immunoglobulin kappa variable 3/OR2-268 (non-functional) (Fragment) OS=Homo sapiens OX=9606 GN=IGKV3OR2-268 PE=4 SV=5;tr|A0A075B6H7|A0A075B6H7_HUMAN Immunoglobulin kappa variable 3-7 (non-functional) (Fragment) OS=Homo sapien	4	1	1	1	1	0	0	0	0	0	1	0	0	0	0	0	1	0	0	0	0	0	7.8	7.8	7.8	12.586	116	116;116;119;115	1	1	0	7.6311	7.8	0	0	0	0	0	1088800	1088800	0	0
A0A075B6K5;P80748	A0A075B6K5;P80748	1;1	1;1	1;1	Ig lambda chain V-III region LOI	IGLV3-9	sp|A0A075B6K5|LV39_HUMAN Immunoglobulin lambda variable 3-9 OS=Homo sapiens OX=9606 GN=IGLV3-9 PE=3 SV=1;sp|P80748|LV321_HUMAN Immunoglobulin lambda variable 3-21 OS=Homo sapiens OX=9606 GN=IGLV3-21 PE=1 SV=2	2	1	1	1	1	0	0	0	0	0	1	0	0	0	0	0	1	0	0	0	0	0	13.9	13.9	13.9	12.332	115	115;117	1	1	0	18.683	13.9	0	0	0	0	0	352720	352720	0	0
A2NJV5;A0A0A0MRZ7;A0A075B6S6;A0A075B6S2;A0A075B6P5;A0A087WW87;P06310;P01615;P01614	A2NJV5;A0A0A0MRZ7;A0A075B6S6;A0A075B6S2;A0A075B6P5;A0A087WW87;P06310;P01615;P01614	1;1;1;1;1;1;1;1;1	1;1;1;1;1;1;1;1;1	1;1;1;1;1;1;1;1;1	Ig kappa chain V-II region RPMI 6410;Ig kappa chain V-II region FR;Ig kappa chain V-II region Cum	IGKV A18;IGKV2D-26;IGKV2D-30;IGKV2D-29;IGKV2D-28;IGKV2-40	sp|A2NJV5|KV229_HUMAN Immunoglobulin kappa variable 2-29 OS=Homo sapiens OX=9606 GN=IGKV2-29 PE=3 SV=2;sp|A0A0A0MRZ7|KVD26_HUMAN Immunoglobulin kappa variable 2D-26 OS=Homo sapiens OX=9606 GN=IGKV2D-26 PE=3 SV=1;sp|A0A075B6S6|KVD30_HUMAN Immunoglobulin kap	9	1	1	1	1	1	1	0	0	1	1	1	1	0	0	1	1	1	1	0	0	1	10.8	10.8	10.8	13.085	120	120;120;120;120;120;121;120;120;121	1	4	0	14.567	10.8	10.8	10.8	0	0	10.8	875450	148030	46993	167230
P0DP08;A0A087WW49;A0A075B6R2;P0DP07;P0DP06;A0A0C4DH41;A0A087WSY4;P01825;P06331;P01824	P0DP08;A0A087WW49;A0A075B6R2;P0DP07;P0DP06;A0A0C4DH41;A0A087WSY4;P01825;P06331;P01824	1;1;1;1;1;1;1;1;1;1	1;1;1;1;1;1;1;1;1;1	1;1;1;1;1;1;1;1;1;1	Ig heavy chain V-II region NEWM;Ig heavy chain V-II region ARH-77;Ig heavy chain V-II region WAH	IGHV4-4;IGHV4-61;IGHV4-31	sp|P0DP08|HVD82_HUMAN Immunoglobulin heavy variable 4-38-2 OS=Homo sapiens OX=9606 GN=IGHV4-38-2 PE=3 SV=1;tr|A0A087WW49|A0A087WW49_HUMAN Uncharacterized protein (Fragment) OS=Homo sapiens OX=9606 PE=4 SV=1;sp|A0A075B6R2|HV404_HUMAN Immunoglobulin heavy va	10	1	1	1	1	0	0	1	1	0	1	0	0	1	1	0	1	0	0	1	1	0	13.7	13.7	13.7	13.016	117	117;117;117;118;118;118;118;116;123;125	1	3	0.01087	7.0207	13.7	0	0	13.7	13.7	0	303830	25008	0	0
A0A0B4J1X5;A0A0C4DH42;P0DP02;A0A075B7E8;P01767;P01772;A0A0J9YVY3	A0A0B4J1X5;A0A0C4DH42;P0DP02;A0A075B7E8;P01767;P01772	3;2;2;2;2;2;1	3;2;2;2;2;2;1	1;0;0;1;0;0;0	Ig heavy chain V-III region BUT;Ig heavy chain V-III region KOL	IGHV3-74;IGHV3-66;IGHV3OR16-13	sp|A0A0B4J1X5|HV374_HUMAN Immunoglobulin heavy variable 3-74 OS=Homo sapiens OX=9606 GN=IGHV3-74 PE=3 SV=1;sp|A0A0C4DH42|HV366_HUMAN Immunoglobulin heavy variable 3-66 OS=Homo sapiens OX=9606 GN=IGHV3-66 PE=3 SV=1;sp|P0DP02|HVC33_HUMAN Immunoglobulin heavy	7	3	3	1	1	1	1	2	1	1	1	1	1	2	1	1	1	0	1	0	0	0	24.8	24.8	6	12.839	117	117;116;117;117;116;117;117	1	7	0	42.567	6	9.4	6	18.8	9.4	9.4	1311900	835450	152960	27578
A0A0B4J2B5;A0A075B7F0;A0A0C4DH32;P0DP04;A0A0B4J1X8;P01766;P01782	A0A0B4J2B5;A0A075B7F0;A0A0C4DH32;P0DP04;A0A0B4J1X8;P01766;P01782	2;1;1;1;1;1;1	2;1;1;1;1;1;1	1;0;0;0;0;0;0	Ig heavy chain V-III region BRO;Ig heavy chain V-III region DOB	IGHV3OR16-9;IGHV3OR16-10;IGHV3-20;IGHV3-43	tr|A0A0B4J2B5|A0A0B4J2B5_HUMAN Immunoglobulin heavy variable 3/OR16-9 (non-functional) (Fragment) OS=Homo sapiens OX=9606 GN=IGHV3OR16-9 PE=1 SV=1;tr|A0A075B7F0|A0A075B7F0_HUMAN Immunoglobulin heavy variable 3/OR16-10 (non-functional) (Fragment) OS=Homo sa	7	2	2	1	1	1	1	1	0	2	1	1	1	1	0	2	1	1	1	1	0	1	30.6	30.6	19.4	10.657	98	98;116;117;118;118;116;118	1	7	0	323.31	19.4	19.4	19.4	19.4	0	30.6	5839400	815810	1143600	1919800
P0DP01;A0A0C4DH29;A0A0B4J2H0;P01743;P01742	P0DP01;A0A0C4DH29;A0A0B4J2H0;P01743;P01742	1;1;1;1;1	1;1;1;1;1	1;1;1;1;1	Ig heavy chain V-I region HG3;Ig heavy chain V-I region EU	IGHV1-3;IGHV1-69-2	sp|P0DP01|HV108_HUMAN Immunoglobulin heavy variable 1-8 OS=Homo sapiens OX=9606 GN=IGHV1-8 PE=3 SV=1;sp|A0A0C4DH29|HV103_HUMAN Immunoglobulin heavy variable 1-3 OS=Homo sapiens OX=9606 GN=IGHV1-3 PE=3 SV=1;sp|A0A0B4J2H0|HV69D_HUMAN Immunoglobulin heavy var	5	1	1	1	1	0	0	0	0	0	1	0	0	0	0	0	1	0	0	0	0	0	9.4	9.4	9.4	12.992	117	117;117;117;117;117	1	1	0	12.527	9.4	0	0	0	0	0	385090	385090	0	0
A6NCM1	A6NCM1	1	1	1	IQ and AAA domain-containing protein 1-like	IQCA1L	sp|A6NCM1|IQCAL_HUMAN IQ and AAA domain-containing protein 1-like OS=Homo sapiens OX=9606 GN=IQCA1L PE=3 SV=3	1	1	1	1	0	0	1	0	0	0	0	0	1	0	0	0	0	0	1	0	0	0	1.6	1.6	1.6	95.06	818	818	1	1	0	7.2026	0	0	1.6	0	0	0	0	0	0	0
B4E1Z4;P00751	B4E1Z4;P00751	7;7	7;7	7;7	Complement factor B;Complement factor B Ba fragment;Complement factor B Bb fragment	CFB	tr|B4E1Z4|B4E1Z4_HUMAN cDNA FLJ55673, highly similar to Complement factor B OS=Homo sapiens OX=9606 PE=1 SV=1;sp|P00751|CFAB_HUMAN Complement factor B OS=Homo sapiens OX=9606 GN=CFB PE=1 SV=2	2	7	7	7	6	3	1	2	0	1	6	3	1	2	0	1	6	3	1	2	0	1	6.6	6.6	6.6	140.94	1266	1266;764	1	16	0	52.46	5.7	2.5	0.9	2.2	0	1.3	7355700	3841100	3067500	78962
B9A064;P0CG04	B9A064;P0CG04	4;3	2;1	2;1	Immunoglobulin lambda-like polypeptide 5;Ig lambda-1 chain C regions	IGLL5;IGLC1	sp|B9A064|IGLL5_HUMAN Immunoglobulin lambda-like polypeptide 5 OS=Homo sapiens OX=9606 GN=IGLL5 PE=2 SV=2;sp|P0CG04|IGLC1_HUMAN Immunoglobulin lambda constant 1 OS=Homo sapiens OX=9606 GN=IGLC1 PE=1 SV=1	2	4	2	2	3	1	1	2	0	0	1	0	0	1	0	0	1	0	0	1	0	0	26.6	12.6	12.6	23.063	214	214;106	1	2	0	11.222	17.8	7	7	15.9	0	0	620930	486940	0	0
CON__O43790;CON__Q6NT21;CON__Q14533;O43790;P78385;Q14533;CON__Q61726;CON__P78385	CON__O43790;CON__Q6NT21;CON__Q14533;O43790;P78385;Q14533;CON__Q61726;CON__P78385	2;2;2;2;2;2;1;1	2;2;2;2;2;2;1;1	2;2;2;2;2;2;1;1	Keratin, type II cuticular Hb6;Keratin, type II cuticular Hb3;Keratin, type II cuticular Hb1	KRT86;KRT83;KRT81	;;;sp|O43790|KRT86_HUMAN Keratin, type II cuticular Hb6 OS=Homo sapiens OX=9606 GN=KRT86 PE=1 SV=1;sp|P78385|KRT83_HUMAN Keratin, type II cuticular Hb3 OS=Homo sapiens OX=9606 GN=KRT83 PE=1 SV=2;sp|Q14533|KRT81_HUMAN Keratin, type II cuticular Hb1 OS=Homo	8	2	2	2	0	0	0	1	1	0	0	0	0	1	1	0	0	0	0	1	1	0	3.1	3.1	3.1	53.5	486	486;493;505;486;493;505;479;493	1	2	0	11.401	0	0	0	1.4	1.6	0	570520	0	0	0
CON__Q6NTB9;CON__Q14525;CON__O76009;Q14525;O76009;CON__Q9D646;CON__O76011;CON__Q9UE12;CON__Q15323;CON__Q92764;CON__Q8IUT8;A0A140TA62;CON__Q14532;CON__Q497I4;Q15323;O76011;Q14532;Q92764	CON__Q6NTB9;CON__Q14525;CON__O76009;Q14525;O76009;CON__Q9D646;CON__O76011;CON__Q9UE12;CON__Q15323;CON__Q92764;CON__Q8IUT8;A0A140TA62;CON__Q14532;CON__Q497I4;Q15323;O76011;Q14532;Q92764	2;2;2;2;2;1;1;1;1;1;1;1;1;1;1;1;1;1	2;2;2;2;2;1;1;1;1;1;1;1;1;1;1;1;1;1	2;2;2;2;2;1;1;1;1;1;1;1;1;1;1;1;1;1	Keratin, type I cuticular Ha3-II;Keratin, type I cuticular Ha3-I;Keratin, type I cuticular Ha1;Keratin, type I cuticular Ha4;Keratin, type I cuticular Ha2;Keratin, type I cuticular Ha5	KRT33B;KRT33A;KRT31;KRT34;KRT32;KRT35	;;;sp|Q14525|KT33B_HUMAN Keratin, type I cuticular Ha3-II OS=Homo sapiens OX=9606 GN=KRT33B PE=1 SV=3;sp|O76009|KT33A_HUMAN Keratin, type I cuticular Ha3-I OS=Homo sapiens OX=9606 GN=KRT33A PE=2 SV=2;;;;;;;tr|A0A140TA62|A0A140TA62_HUMAN Uncharacterized pro	18	2	2	2	0	0	0	0	0	2	0	0	0	0	0	2	0	0	0	0	0	2	5.7	5.7	5.7	45.968	404	404;404;404;404;404;392;394;416;416;425;436;436;448;455;416;436;448;455	1	2	0	15.098	0	0	0	0	0	5.7	364600	0	0	0
CON__P00761	CON__P00761	3	3	3				1	3	3	3	2	2	1	3	2	2	2	2	1	3	2	2	2	2	1	3	2	2	16.5	16.5	16.5	24.409	231	231	1	21	0	75.451	7.8	7.8	4.3	16.5	7.8	7.8	203300000	54156000	41857000	9230600
CON__P02533;P02533;CON__P08779;P08779;CON__Q04695;CON__Q9QWL7;Q04695	CON__P02533;P02533;CON__P08779;P08779	4;4;2;2;1;1;1	3;3;1;1;1;1;1	3;3;1;1;1;1;1	Keratin, type I cytoskeletal 14;Keratin, type I cytoskeletal 16	KRT14;KRT16	;sp|P02533|K1C14_HUMAN Keratin, type I cytoskeletal 14 OS=Homo sapiens OX=9606 GN=KRT14 PE=1 SV=4;;sp|P08779|K1C16_HUMAN Keratin, type I cytoskeletal 16 OS=Homo sapiens OX=9606 GN=KRT16 PE=1 SV=4	7	4	3	3	1	1	0	3	0	2	1	1	0	3	0	1	1	1	0	3	0	1	11	9.1	9.1	51.621	472	472;472;473;473;432;433;432	1	6	0	18.498	2.8	2.8	0	9.1	0	5.1	521420	0	0	0
CON__P02768-1;P02768	CON__P02768-1;P02768	67;67	67;67	60;60	Serum albumin	ALB	;sp|P02768|ALBU_HUMAN Serum albumin OS=Homo sapiens OX=9606 GN=ALB PE=1 SV=2	2	67	67	60	42	33	25	50	30	32	42	33	25	50	30	32	36	31	23	46	26	28	78	78	72.7	69.366	609	609;609	1	442	0	323.31	65	54.4	47.1	70.4	59.6	52.2	2822400000	847500000	490750000	50604000
CON__P08727;P08727	CON__P08727;P08727	1;1	1;1	1;1	Keratin, type I cytoskeletal 19	KRT19	;sp|P08727|K1C19_HUMAN Keratin, type I cytoskeletal 19 OS=Homo sapiens OX=9606 GN=KRT19 PE=1 SV=4	2	1	1	1	0	0	1	0	1	0	0	0	1	0	1	0	0	0	1	0	1	0	2.2	2.2	2.2	44.091	400	400;400	1	2	0	17.507	0	0	2.2	0	2.2	0	109540	0	0	68854
CON__P13645;P13645;CON__P02535-1;CON__ENSEMBL:ENSP00000377550;CON__P08730-1;CON__Q7Z3Z0;CON__A2A4G1;CON__P13646-1;CON__Q7Z3Y8;CON__Q148H6;CON__Q7Z3Y9;CON__Q9Z2K1;CON__Q3ZAW8;CON__Q7Z3Y7;Q7Z3Z0;P13646;Q7Z3Y8;Q7Z3Y7;Q7Z3Y9	CON__P13645;P13645	14;14;4;1;1;1;1;1;1;1;1;1;1;1;1;1;1;1;1	14;14;4;1;1;1;1;1;1;1;1;1;1;1;1;1;1;1;1	13;13;3;1;1;0;0;1;0;0;0;0;0;0;0;1;0;0;0	Keratin, type I cytoskeletal 10	KRT10	;sp|P13645|K1C10_HUMAN Keratin, type I cytoskeletal 10 OS=Homo sapiens OX=9606 GN=KRT10 PE=1 SV=6	19	14	14	13	2	1	1	11	5	6	2	1	1	11	5	6	2	1	1	11	5	5	23.4	23.4	21.9	59.51	593	593;584;570;420;437;450;456;458;459;464;468;469;474;486;450;458;459;464;468	1	30	0	232.09	3.4	2	1.9	18.9	13	12.6	27083000	707690	1829200	137460
CON__P35527;P35527	CON__P35527;P35527	10;10	10;10	10;10	Keratin, type I cytoskeletal 9	KRT9	;sp|P35527|K1C9_HUMAN Keratin, type I cytoskeletal 9 OS=Homo sapiens OX=9606 GN=KRT9 PE=1 SV=3	2	10	10	10	1	0	0	7	5	5	1	0	0	7	5	5	1	0	0	7	5	5	22.2	22.2	22.2	62.129	623	623;623	1	18	0	84.943	1.8	0	0	16.2	9.3	10.9	7669000	46534	0	0
CON__P35908v2;CON__P35908;P35908;CON__Q3TTY5;Q01546;CON__Q6NXH9;CON__Q01546;CON__P12035;P12035	CON__P35908v2;CON__P35908;P35908	17;17;17;5;4;3;3;1;1	15;15;15;5;4;2;3;1;1	10;10;10;2;0;0;0;0;0	Keratin, type II cytoskeletal 2 epidermal	KRT2	;;sp|P35908|K22E_HUMAN Keratin, type II cytoskeletal 2 epidermal OS=Homo sapiens OX=9606 GN=KRT2 PE=1 SV=2	9	17	15	10	4	0	3	12	8	6	3	0	2	11	8	5	2	0	2	7	6	5	30.2	27.1	21	65.432	639	639;645;639;707;638;539;638;629;628	1	30	0	162.02	6.9	0	6.9	24.9	11.7	11.4	17133000	966780	0	373780
CON__Q3MHN2;P02748	CON__Q3MHN2;P02748	1;1	1;1	1;1	Complement component C9;Complement component C9a;Complement component C9b	C9	;sp|P02748|CO9_HUMAN Complement component C9 OS=Homo sapiens OX=9606 GN=C9 PE=1 SV=2	2	1	1	1	0	0	1	0	0	0	0	0	1	0	0	0	0	0	1	0	0	0	1.6	1.6	1.6	61.998	548	548;559	1	1	0.02	6.5509	0	0	1.6	0	0	0	689850	0	0	689850
CON__Q922U2;CON__Q5XQN5	CON__Q922U2;CON__Q5XQN5	6;6	1;1	0;0			;	2	6	1	0	2	1	2	3	2	2	1	1	1	0	0	0	0	0	0	0	0	0	8.8	1.7	0	61.766	580	580;601	1	3	0	10.199	3.4	1.7	3.8	5	3.1	3.4	391460	150790	129750	110910
CON__Q86YZ3;Q86YZ3	CON__Q86YZ3;Q86YZ3	1;1	1;1	1;1	Hornerin	HRNR	;sp|Q86YZ3|HORN_HUMAN Hornerin OS=Homo sapiens OX=9606 GN=HRNR PE=1 SV=2	2	1	1	1	0	0	0	1	0	0	0	0	0	1	0	0	0	0	0	1	0	0	1.7	1.7	1.7	282.39	2850	2850;2850	1	1	0.019417	6.4557	0	0	0	1.7	0	0	135760	0	0	0
CON__Q9BYR9;Q9BYT5;Q9BYU5;Q9BYR9;P0C7H8	CON__Q9BYR9;Q9BYT5;Q9BYU5;Q9BYR9;P0C7H8	1;1;1;1;1	1;1;1;1;1	1;1;1;1;1	Keratin-associated protein 2-2;Keratin-associated protein 2-1;Keratin-associated protein 2-4;Keratin-associated protein 2-3	KRTAP2-2;KRTAP2-1;KRTAP2-4;KRTAP2-3	;sp|Q9BYT5|KRA22_HUMAN Keratin-associated protein 2-2 OS=Homo sapiens OX=9606 GN=KRTAP2-2 PE=2 SV=3;sp|Q9BYU5|KRA21_HUMAN Keratin-associated protein 2-1 OS=Homo sapiens OX=9606 GN=KRTAP2-1 PE=2 SV=2;sp|Q9BYR9|KRA24_HUMAN Keratin-associated protein 2-4 OS=H	5	1	1	1	0	0	0	1	1	1	0	0	0	1	1	1	0	0	0	1	1	1	7.8	7.8	7.8	13.48	128	128;123;128;128;128	1	3	0	36.111	0	0	0	7.8	7.8	7.8	676520	0	0	0
CON__REFSEQ:XP_986630	CON__REFSEQ:XP_986630	1	1	1				1	1	1	1	0	0	0	1	0	0	0	0	0	1	0	0	0	0	0	1	0	0	2.5	2.5	2.5	53.728	476	476	1	1	0.019048	6.3321	0	0	0	2.5	0	0	346500	0	0	0
O75610;O00292	O75610;O00292	1;1	1;1	1;1	Left-right determination factor 1;Left-right determination factor 2	LEFTY1;LEFTY2	sp|O75610|LFTY1_HUMAN Left-right determination factor 1 OS=Homo sapiens OX=9606 GN=LEFTY1 PE=2 SV=1;sp|O00292|LFTY2_HUMAN Left-right determination factor 2 OS=Homo sapiens OX=9606 GN=LEFTY2 PE=1 SV=2	2	1	1	1	0	1	0	0	0	0	0	1	0	0	0	0	0	1	0	0	0	0	3.6	3.6	3.6	40.88	366	366;366	1	1	0	7.501	0	3.6	0	0	0	0	0	0	0	0
O14647	O14647	1	1	1	Chromodomain-helicase-DNA-binding protein 2	CHD2	sp|O14647|CHD2_HUMAN Chromodomain-helicase-DNA-binding protein 2 OS=Homo sapiens OX=9606 GN=CHD2 PE=1 SV=2	1	1	1	1	0	0	0	0	1	0	0	0	0	0	1	0	0	0	0	0	1	0	1.2	1.2	1.2	211.34	1828	1828	1	1	0	7.4362	0	0	0	0	1.2	0	0	0	0	0
O14791	O14791	2	2	2	Apolipoprotein L1	APOL1	sp|O14791|APOL1_HUMAN Apolipoprotein L1 OS=Homo sapiens OX=9606 GN=APOL1 PE=1 SV=5	1	2	2	2	1	0	1	0	0	0	1	0	1	0	0	0	1	0	1	0	0	0	3.8	3.8	3.8	43.974	398	398	1	2	0	12.638	3.8	0	3.3	0	0	0	490720	351380	0	139340
O15480	O15480	1	1	1	Melanoma-associated antigen B3	MAGEB3	sp|O15480|MAGB3_HUMAN Melanoma-associated antigen B3 OS=Homo sapiens OX=9606 GN=MAGEB3 PE=2 SV=2	1	1	1	1	0	0	0	0	0	1	0	0	0	0	0	1	0	0	0	0	0	1	4.6	4.6	4.6	39.21	346	346	1	1	0.020619	6.6486	0	0	0	0	0	4.6	0	0	0	0
O43866	O43866	7	7	7	CD5 antigen-like	CD5L	sp|O43866|CD5L_HUMAN CD5 antigen-like OS=Homo sapiens OX=9606 GN=CD5L PE=1 SV=1	1	7	7	7	4	1	2	3	1	1	4	1	2	3	1	1	4	1	2	3	1	1	25.1	25.1	25.1	38.087	347	347	1	12	0	268.42	13.8	5.8	8.1	13	6.3	6.3	1668600	447660	263920	286400
O75116	O75116	1	1	1	Rho-associated protein kinase 2	ROCK2	sp|O75116|ROCK2_HUMAN Rho-associated protein kinase 2 OS=Homo sapiens OX=9606 GN=ROCK2 PE=1 SV=4	1	1	1	1	1	0	0	0	0	1	1	0	0	0	0	1	1	0	0	0	0	1	0.9	0.9	0.9	160.9	1388	1388	1	2	0.019608	6.5026	0.9	0	0	0	0	0.9	0	0	0	0
P00450;CON__ENSEMBL:ENSBTAP00000031900	P00450	13;1	13;1	13;1	Ceruloplasmin	CP	sp|P00450|CERU_HUMAN Ceruloplasmin OS=Homo sapiens OX=9606 GN=CP PE=1 SV=1	2	13	13	13	2	4	6	5	4	6	2	4	6	5	4	6	2	4	6	5	4	6	19.3	19.3	19.3	122.2	1065	1065;1064	1	27	0	112.12	2.3	5.4	7.6	8.5	5.7	8.7	8008400	620690	737440	1082000
P00734	P00734	2	2	2	Prothrombin;Activation peptide fragment 1;Activation peptide fragment 2;Thrombin light chain;Thrombin heavy chain	F2	sp|P00734|THRB_HUMAN Prothrombin OS=Homo sapiens OX=9606 GN=F2 PE=1 SV=2	1	2	2	2	0	0	1	1	0	0	0	0	1	1	0	0	0	0	1	1	0	0	5.6	5.6	5.6	70.036	622	622	1	2	0	12.72	0	0	2.6	3.1	0	0	152760	0	0	97043
P00738;P00739	P00738	13;6	13;6	13;6	Haptoglobin;Haptoglobin alpha chain;Haptoglobin beta chain	HP	sp|P00738|HPT_HUMAN Haptoglobin OS=Homo sapiens OX=9606 GN=HP PE=1 SV=1	2	13	13	13	10	2	1	4	3	3	10	2	1	4	3	3	10	2	1	4	3	3	36	36	36	45.205	406	406;348	1	29	0	323.31	29.8	5.2	3.2	12.3	9.9	9.9	22063000	14593000	1698400	2093900
P00747	P00747	7	7	7	Plasminogen;Plasmin heavy chain A;Activation peptide;Angiostatin;Plasmin heavy chain A, short form;Plasmin light chain B	PLG	sp|P00747|PLMN_HUMAN Plasminogen OS=Homo sapiens OX=9606 GN=PLG PE=1 SV=2	1	7	7	7	5	1	2	1	0	1	5	1	2	1	0	1	5	1	2	1	0	1	10.7	10.7	10.7	90.568	810	810	1	11	0	71.107	8.4	1.5	2.8	0.9	0	1.4	3435400	2608200	227780	443720
P01008	P01008	6	6	6	Antithrombin-III	SERPINC1	sp|P01008|ANT3_HUMAN Antithrombin-III OS=Homo sapiens OX=9606 GN=SERPINC1 PE=1 SV=1	1	6	6	6	5	1	0	2	0	0	5	1	0	2	0	0	5	1	0	2	0	0	12.5	12.5	12.5	52.602	464	464	1	9	0	46.611	9.9	3.7	0	6	0	0	2390700	1682100	421230	0
P01009	P01009	12	12	12	Alpha-1-antitrypsin;Short peptide from AAT	SERPINA1	sp|P01009|A1AT_HUMAN Alpha-1-antitrypsin OS=Homo sapiens OX=9606 GN=SERPINA1 PE=1 SV=3	1	12	12	12	5	5	4	4	2	3	5	5	4	4	2	3	5	5	4	4	2	3	29.4	29.4	29.4	46.736	418	418	1	27	0	291.27	16.3	11.5	12.9	9.8	5.3	10	21443000	5393700	4328600	2206700
P01011	P01011	5	5	5	Alpha-1-antichymotrypsin;Alpha-1-antichymotrypsin His-Pro-less	SERPINA3	sp|P01011|AACT_HUMAN Alpha-1-antichymotrypsin OS=Homo sapiens OX=9606 GN=SERPINA3 PE=1 SV=2	1	5	5	5	1	1	1	4	2	2	1	1	1	4	2	2	1	1	1	4	2	2	15.1	15.1	15.1	47.65	423	423	1	11	0	62.688	4.5	4.5	1.9	13.2	8.7	8.7	3180200	141960	369590	327490
P01023;CON__ENSEMBL:ENSBTAP00000024146;P20742	P01023	42;2;1	42;2;1	42;2;1	Alpha-2-macroglobulin	A2M	sp|P01023|A2MG_HUMAN Alpha-2-macroglobulin OS=Homo sapiens OX=9606 GN=A2M PE=1 SV=3	3	42	42	42	27	7	20	22	7	11	27	7	20	22	7	11	27	7	20	22	7	11	41	41	41	163.29	1474	1474;1477;1482	1	102	0	323.31	27.1	6.3	20	22.4	8.2	11.4	182160000	103000000	23654000	18337000
P01024;CON__Q2UVX4	P01024	37;2	37;2	37;2	Complement C3;Complement C3 beta chain;C3-beta-c;Complement C3 alpha chain;C3a anaphylatoxin;Acylation stimulating protein;Complement C3b alpha chain;Complement C3c alpha chain fragment 1;Complement C3dg fragment;Complement C3g fragment;Complement C3d fragment;Complement C3f fragment;Complement C3c alpha chain fragment 2	C3	sp|P01024|CO3_HUMAN Complement C3 OS=Homo sapiens OX=9606 GN=C3 PE=1 SV=2	2	37	37	37	21	12	9	16	8	7	21	12	9	16	8	7	21	12	9	16	8	7	26.1	26.1	26.1	187.15	1663	1663;1662	1	74	0	323.31	14.7	9.1	6.5	14	6.6	5.4	38608000	15456000	7034500	7454100
P01042	P01042	2	2	2	Kininogen-1;Kininogen-1 heavy chain;T-kinin;Bradykinin;Lysyl-bradykinin;Kininogen-1 light chain;Low molecular weight growth-promoting factor	KNG1	sp|P01042|KNG1_HUMAN Kininogen-1 OS=Homo sapiens OX=9606 GN=KNG1 PE=1 SV=2	1	2	2	2	2	0	0	0	0	0	2	0	0	0	0	0	2	0	0	0	0	0	3.7	3.7	3.7	71.957	644	644	1	2	0	16.812	3.7	0	0	0	0	0	237420	237420	0	0
P01591	P01591	3	3	3	Immunoglobulin J chain	IGJ	sp|P01591|IGJ_HUMAN Immunoglobulin J chain OS=Homo sapiens OX=9606 GN=JCHAIN PE=1 SV=4	1	3	3	3	2	2	0	0	0	0	2	2	0	0	0	0	2	2	0	0	0	0	22	22	22	18.098	159	159	1	4	0	111.56	17	14.5	0	0	0	0	2433000	1752900	680010	0
P01594;P01593	P01594;P01593	1;1	1;1	1;1	Ig kappa chain V-I region AU;Ig kappa chain V-I region AG		sp|P01594|KV133_HUMAN Immunoglobulin kappa variable 1-33 OS=Homo sapiens OX=9606 GN=IGKV1-33 PE=1 SV=2;sp|P01593|KVD33_HUMAN Immunoglobulin kappa variable 1D-33 OS=Homo sapiens OX=9606 GN=IGKV1D-33 PE=1 SV=2	2	1	1	1	0	0	1	0	0	0	0	0	1	0	0	0	0	0	1	0	0	0	13.7	13.7	13.7	12.848	117	117;117	1	1	0	21.398	0	0	13.7	0	0	0	364580	0	0	364580
P01619	P01619	1	1	1	Ig kappa chain V-III region B6		sp|P01619|KV320_HUMAN Immunoglobulin kappa variable 3-20 OS=Homo sapiens OX=9606 GN=IGKV3-20 PE=1 SV=2	1	1	1	1	1	0	0	0	0	0	1	0	0	0	0	0	1	0	0	0	0	0	7.8	7.8	7.8	12.557	116	116	1	1	0	16.464	7.8	0	0	0	0	0	2353900	2353900	0	0
P01834	P01834	4	4	4	Ig kappa chain C region	IGKC	sp|P01834|IGKC_HUMAN Immunoglobulin kappa constant OS=Homo sapiens OX=9606 GN=IGKC PE=1 SV=2	1	4	4	4	4	4	2	3	2	1	4	4	2	3	2	1	4	4	2	3	2	1	53.3	53.3	53.3	11.765	107	107	1	24	0	302.52	53.3	53.3	32.7	51.4	35.5	16.8	59678000	35417000	8625000	7596100
P01857	P01857	8	2	2	Ig gamma-1 chain C region	IGHG1	sp|P01857|IGHG1_HUMAN Immunoglobulin heavy constant gamma 1 OS=Homo sapiens OX=9606 GN=IGHG1 PE=1 SV=1	1	8	2	2	5	3	5	3	0	3	2	1	1	1	0	2	2	1	1	1	0	2	30	10	10	36.105	330	330	1	14	0	323.31	21.2	11.2	18.5	10.6	0	13.3	28463000	13003000	1130400	3601600
P01859	P01859	9	4	3	Ig gamma-2 chain C region	IGHG2	sp|P01859|IGHG2_HUMAN Immunoglobulin heavy constant gamma 2 OS=Homo sapiens OX=9606 GN=IGHG2 PE=1 SV=2	1	9	4	3	4	4	4	2	0	4	2	3	2	0	0	1	1	2	2	0	0	0	36.2	22.4	18.1	35.9	326	326	1	8	0	70.54	18.1	17.5	18.4	5.8	0	12.9	5345300	889760	568880	1030300
P01860	P01860	12	12	4	Ig gamma-3 chain C region	IGHG3	sp|P01860|IGHG3_HUMAN Immunoglobulin heavy constant gamma 3 OS=Homo sapiens OX=9606 GN=IGHG3 PE=1 SV=2	1	12	12	4	6	3	4	6	1	5	6	3	4	6	1	5	2	1	0	3	1	2	39.8	39.8	17.8	41.287	377	377	1	33	0	243.25	24.1	8	11.1	18.6	3.2	18.6	78863000	46791000	13620000	2573400
P01861	P01861	7	2	2	Ig gamma-4 chain C region	IGHG4	sp|P01861|IGHG4_HUMAN Immunoglobulin heavy constant gamma 4 OS=Homo sapiens OX=9606 GN=IGHG4 PE=1 SV=1	1	7	2	2	4	2	2	4	1	2	0	0	0	2	1	0	0	0	0	2	1	0	27.2	9.2	9.2	35.94	327	327	1	3	0	13.014	15	7.3	7	15	4.9	8	374970	0	0	0
P01871	P01871	10	10	10	Ig mu chain C region	IGHM	sp|P01871|IGHM_HUMAN Immunoglobulin heavy constant mu OS=Homo sapiens OX=9606 GN=IGHM PE=1 SV=4	1	10	10	10	5	5	5	7	2	2	5	5	5	7	2	2	5	5	5	7	2	2	31.6	31.6	31.6	49.439	453	453	1	31	0	289.29	13.9	14.8	14.1	24.3	4.2	5.3	74320000	45854000	17645000	2336600
P01876;P01877	P01876	9;2	9;2	9;2	Ig alpha-1 chain C region	IGHA1	sp|P01876|IGHA1_HUMAN Immunoglobulin heavy constant alpha 1 OS=Homo sapiens OX=9606 GN=IGHA1 PE=1 SV=2	2	9	9	9	5	3	4	2	0	2	5	3	4	2	0	2	5	3	4	2	0	2	39.4	39.4	39.4	37.654	353	353;340	1	17	0	137.36	22.7	16.4	11.9	12.5	0	6.2	16293000	7476300	406100	6108100
P02647;CON__P15497	P02647	19;1	19;1	19;1	Apolipoprotein A-I;Proapolipoprotein A-I;Truncated apolipoprotein A-I	APOA1	sp|P02647|APOA1_HUMAN Apolipoprotein A-I OS=Homo sapiens OX=9606 GN=APOA1 PE=1 SV=1	2	19	19	19	10	5	6	10	4	9	10	5	6	10	4	9	10	5	6	10	4	9	66.3	66.3	66.3	30.777	267	267;265	1	48	0	298.83	37.5	21.7	27	35.2	15.7	37.5	41282000	13512000	3261200	4579800
P02649	P02649	7	7	7	Apolipoprotein E	APOE	sp|P02649|APOE_HUMAN Apolipoprotein E OS=Homo sapiens OX=9606 GN=APOE PE=1 SV=1	1	7	7	7	3	2	2	2	0	2	3	2	2	2	0	2	3	2	2	2	0	2	24	24	24	36.154	317	317	1	11	0	41.846	6.3	6.3	9.5	9.5	0	8.2	2107600	922770	643910	103810
P02652	P02652	2	2	2	Apolipoprotein A-II;Proapolipoprotein A-II;Truncated apolipoprotein A-II	APOA2	sp|P02652|APOA2_HUMAN Apolipoprotein A-II OS=Homo sapiens OX=9606 GN=APOA2 PE=1 SV=1	1	2	2	2	1	2	2	0	0	0	1	2	2	0	0	0	1	2	2	0	0	0	30	30	30	11.175	100	100	1	5	0	26.189	20	30	30	0	0	0	6630200	192340	3177900	3259900
P02656	P02656	1	1	1	Apolipoprotein C-III	APOC3	sp|P02656|APOC3_HUMAN Apolipoprotein C-III OS=Homo sapiens OX=9606 GN=APOC3 PE=1 SV=1	1	1	1	1	0	0	0	1	0	1	0	0	0	1	0	1	0	0	0	1	0	1	16.2	16.2	16.2	10.852	99	99	1	2	0.027778	6.28	0	0	0	16.2	0	16.2	141970	0	0	0
P02671	P02671	17	17	17	Fibrinogen alpha chain;Fibrinopeptide A;Fibrinogen alpha chain	FGA	sp|P02671|FIBA_HUMAN Fibrinogen alpha chain OS=Homo sapiens OX=9606 GN=FGA PE=1 SV=2	1	17	17	17	11	11	6	9	6	6	11	11	6	9	6	6	11	11	6	9	6	6	25.9	25.9	25.9	94.972	866	866	1	53	0	323.31	19.3	19.9	11	15	8.1	8.4	34768000	8611400	9538300	3225700
P02675;CON__P02676	P02675	19;2	19;2	19;2	Fibrinogen beta chain;Fibrinopeptide B;Fibrinogen beta chain	FGB	sp|P02675|FIBB_HUMAN Fibrinogen beta chain OS=Homo sapiens OX=9606 GN=FGB PE=1 SV=2	2	19	19	19	12	4	8	8	3	7	12	4	8	8	3	7	12	4	8	8	3	7	43.8	43.8	43.8	55.928	491	491;495	1	43	0	323.31	31.6	12.2	25.5	21.6	7.5	18.3	22888000	5285200	2272600	4462400
P02679	P02679	12	12	12	Fibrinogen gamma chain	FGG	sp|P02679|FIBG_HUMAN Fibrinogen gamma chain OS=Homo sapiens OX=9606 GN=FGG PE=1 SV=3	1	12	12	12	8	2	5	8	4	1	8	2	5	8	4	1	8	2	5	8	4	1	31.6	31.6	31.6	51.511	453	453	1	28	0	323.31	16.8	4.9	13.7	24.3	11.9	5.3	13844000	4269800	381080	896720
P02747	P02747	2	2	2	Complement C1q subcomponent subunit C	C1QC	sp|P02747|C1QC_HUMAN Complement C1q subcomponent subunit C OS=Homo sapiens OX=9606 GN=C1QC PE=1 SV=3	1	2	2	2	0	1	0	1	0	1	0	1	0	1	0	1	0	1	0	1	0	1	12.7	12.7	12.7	25.773	245	245	1	3	0	14.78	0	5.3	0	7.3	0	7.3	757990	0	531640	0
P02749;CON__P17690	P02749	4;1	4;1	4;1	Beta-2-glycoprotein 1	APOH	sp|P02749|APOH_HUMAN Beta-2-glycoprotein 1 OS=Homo sapiens OX=9606 GN=APOH PE=1 SV=3	2	4	4	4	4	2	1	2	0	0	4	2	1	2	0	0	4	2	1	2	0	0	17.1	17.1	17.1	38.298	345	345;345	1	9	0	37.344	17.1	11.9	5.8	8.7	0	0	2578500	1104700	453130	672780
P02750	P02750	2	2	2	Leucine-rich alpha-2-glycoprotein	LRG1	sp|P02750|A2GL_HUMAN Leucine-rich alpha-2-glycoprotein OS=Homo sapiens OX=9606 GN=LRG1 PE=1 SV=2	1	2	2	2	1	1	0	0	0	0	1	1	0	0	0	0	1	1	0	0	0	0	4.9	4.9	4.9	38.177	347	347	1	2	0	11.942	2	2.9	0	0	0	0	206540	41687	164860	0
P02751	P02751	12	12	12	Fibronectin;Anastellin;Ugl-Y1;Ugl-Y2;Ugl-Y3	FN1	sp|P02751|FINC_HUMAN Fibronectin OS=Homo sapiens OX=9606 GN=FN1 PE=1 SV=4	1	12	12	12	6	2	3	0	1	1	6	2	3	0	1	1	6	2	3	0	1	1	6.1	6.1	6.1	262.62	2386	2386	1	13	0	73.542	3	0.8	1.8	0	0.3	0.5	2895200	1590800	786900	204300
P02760	P02760	2	2	2	Protein AMBP;Alpha-1-microglobulin;Inter-alpha-trypsin inhibitor light chain;Trypstatin	AMBP	sp|P02760|AMBP_HUMAN Protein AMBP OS=Homo sapiens OX=9606 GN=AMBP PE=1 SV=1	1	2	2	2	1	0	1	1	0	0	1	0	1	1	0	0	1	0	1	1	0	0	7.4	7.4	7.4	38.999	352	352	1	3	0	13.469	3.1	0	4.3	3.1	0	0	331730	158300	0	73123
P02763	P02763	3	3	3	Alpha-1-acid glycoprotein 1	ORM1	sp|P02763|A1AG1_HUMAN Alpha-1-acid glycoprotein 1 OS=Homo sapiens OX=9606 GN=ORM1 PE=1 SV=1	1	3	3	3	3	0	1	3	1	2	3	0	1	3	1	2	3	0	1	3	1	2	11.9	11.9	11.9	23.511	201	201	1	10	0	24.605	11.9	0	7	11.9	5	11.9	9505200	815340	0	1474600
P02765;CON__P12763	P02765	5;1	5;1	5;1	Alpha-2-HS-glycoprotein;Alpha-2-HS-glycoprotein chain A;Alpha-2-HS-glycoprotein chain B	AHSG	sp|P02765|FETUA_HUMAN Alpha-2-HS-glycoprotein OS=Homo sapiens OX=9606 GN=AHSG PE=1 SV=2	2	5	5	5	2	1	0	2	0	0	2	1	0	2	0	0	2	1	0	2	0	0	23.4	23.4	23.4	39.34	367	367;359	1	6	0	77.74	9.3	2.7	0	11.4	0	0	2944500	768470	1952600	0
P02766	P02766	2	2	2	Transthyretin	TTR	sp|P02766|TTHY_HUMAN Transthyretin OS=Homo sapiens OX=9606 GN=TTR PE=1 SV=1	1	2	2	2	1	0	0	2	0	1	1	0	0	2	0	1	1	0	0	2	0	1	23.8	23.8	23.8	15.887	147	147	1	4	0	12.14	8.8	0	0	23.8	0	15	651250	47431	0	0
P02774;CON__Q3MHN5;CON__ENSEMBL:ENSBTAP00000018229	P02774	9;2;2	9;2;2	9;2;2	Vitamin D-binding protein	GC	sp|P02774|VTDB_HUMAN Vitamin D-binding protein OS=Homo sapiens OX=9606 GN=GC PE=1 SV=2	3	9	9	9	2	0	4	7	3	2	2	0	4	7	3	2	2	0	4	7	3	2	32.7	32.7	32.7	52.917	474	474;474;475	1	18	0	83.255	4.9	0	13.3	28.1	11	7.2	4760400	215830	0	2056600
P02787;CON__Q2HJF0;CON__Q29443;CON__Q0IIK2	P02787	36;1;1;1	36;1;1;1	36;1;1;1	Serotransferrin	TF	sp|P02787|TRFE_HUMAN Serotransferrin OS=Homo sapiens OX=9606 GN=TF PE=1 SV=3	4	36	36	36	26	13	16	24	11	15	26	13	16	24	11	15	26	13	16	24	11	15	57.2	57.2	57.2	77.063	698	698;622;685;704	1	123	0	323.31	42	24.4	27.7	40.8	20.1	30.4	252260000	102980000	77738000	15472000
P02790	P02790	12	12	12	Hemopexin	HPX	sp|P02790|HEMO_HUMAN Hemopexin OS=Homo sapiens OX=9606 GN=HPX PE=1 SV=2	1	12	12	12	10	3	5	3	2	1	10	3	5	3	2	1	10	3	5	3	2	1	30.7	30.7	30.7	51.676	462	462	1	24	0	114.24	27.3	8.9	11.3	11.7	9.7	4.5	29058000	14539000	4674200	4784800
P04003	P04003	3	3	3	C4b-binding protein alpha chain	C4BPA	sp|P04003|C4BPA_HUMAN C4b-binding protein alpha chain OS=Homo sapiens OX=9606 GN=C4BPA PE=1 SV=2	1	3	3	3	3	1	0	0	0	0	3	1	0	0	0	0	3	1	0	0	0	0	6.4	6.4	6.4	67.033	597	597	1	4	0	18.16	6.4	2.3	0	0	0	0	738350	632400	105960	0
P04004;H0YJW9	P04004;H0YJW9	2;1	2;1	2;1	Vitronectin;Vitronectin V65 subunit;Vitronectin V10 subunit;Somatomedin-B	VTN	sp|P04004|VTNC_HUMAN Vitronectin OS=Homo sapiens OX=9606 GN=VTN PE=1 SV=1;tr|H0YJW9|H0YJW9_HUMAN Uncharacterized protein (Fragment) OS=Homo sapiens OX=9606 PE=1 SV=3	2	2	2	2	2	0	0	1	0	1	2	0	0	1	0	1	2	0	0	1	0	1	5.2	5.2	5.2	54.305	478	478;148	1	4	0	11.63	5.2	0	0	3.3	0	1.9	2149300	1912600	0	0
P04114	P04114	16	16	16	Apolipoprotein B-100;Apolipoprotein B-48	APOB	sp|P04114|APOB_HUMAN Apolipoprotein B-100 OS=Homo sapiens OX=9606 GN=APOB PE=1 SV=2	1	16	16	16	9	5	2	1	1	0	9	5	2	1	1	0	9	5	2	1	1	0	4.3	4.3	4.3	515.6	4563	4563	1	19	0	98.68	2.5	1.4	0.5	0.3	0.2	0	3074200	2220400	323780	315590
P04196	P04196	4	4	4	Histidine-rich glycoprotein	HRG	sp|P04196|HRG_HUMAN Histidine-rich glycoprotein OS=Homo sapiens OX=9606 GN=HRG PE=1 SV=1	1	4	4	4	2	2	3	0	0	0	2	2	3	0	0	0	2	2	3	0	0	0	11.6	11.6	11.6	59.578	525	525	1	8	0	43.425	5.9	4.8	7.8	0	0	0	4685200	1393200	1463500	1828500
P04217	P04217	5	5	5	Alpha-1B-glycoprotein	A1BG	sp|P04217|A1BG_HUMAN Alpha-1B-glycoprotein OS=Homo sapiens OX=9606 GN=A1BG PE=1 SV=4	1	5	5	5	5	2	1	1	0	1	5	2	1	1	0	1	5	2	1	1	0	1	11.3	11.3	11.3	54.253	495	495	1	11	0	39.861	11.3	4.2	1.8	2.4	0	1.8	7033600	4784900	1337800	534390
P04259	P04259	7	1	0	Keratin, type II cytoskeletal 6B	KRT6B	sp|P04259|K2C6B_HUMAN Keratin, type II cytoskeletal 6B OS=Homo sapiens OX=9606 GN=KRT6B PE=1 SV=5	1	7	1	0	2	0	0	5	3	2	0	0	0	1	0	0	0	0	0	0	0	0	11.9	3	0	60.066	564	564	1	1	0.019231	6.4548	3.4	0	0	10.1	5	3.5	77168	0	0	0
P04264;CON__P04264;CON__Q6IFZ6;CON__Q9R0H5;CON__Q7Z794;Q7Z794	P04264;CON__P04264	22;21;2;1;1;1	22;21;2;1;1;1	14;13;0;0;0;0	Keratin, type II cytoskeletal 1	KRT1	sp|P04264|K2C1_HUMAN Keratin, type II cytoskeletal 1 OS=Homo sapiens OX=9606 GN=KRT1 PE=1 SV=6;	6	22	22	14	6	2	5	14	8	9	6	2	5	14	8	9	4	2	3	10	5	4	33.9	33.9	21	66.038	644	644;644;572;524;578;578	1	44	0	182.13	8.2	1.9	9	20	12.1	16.5	32955000	3915200	756880	951920
P05090	P05090	4	4	4	Apolipoprotein D	APOD	sp|P05090|APOD_HUMAN Apolipoprotein D OS=Homo sapiens OX=9606 GN=APOD PE=1 SV=1	1	4	4	4	4	0	0	0	0	0	4	0	0	0	0	0	4	0	0	0	0	0	18.5	18.5	18.5	21.275	189	189	1	4	0	23.359	18.5	0	0	0	0	0	1271400	1271400	0	0
P05155	P05155	2	2	2	Plasma protease C1 inhibitor	SERPING1	sp|P05155|IC1_HUMAN Plasma protease C1 inhibitor OS=Homo sapiens OX=9606 GN=SERPING1 PE=1 SV=2	1	2	2	2	1	1	1	0	1	0	1	1	1	0	1	0	1	1	1	0	1	0	4.8	4.8	4.8	55.154	500	500	1	4	0	12.89	2.8	2.8	2	0	2.8	0	500310	41669	217150	46268
P06396;CON__Q3SX14	P06396;CON__Q3SX14	3;2	3;2	3;2	Gelsolin	GSN	sp|P06396|GELS_HUMAN Gelsolin OS=Homo sapiens OX=9606 GN=GSN PE=1 SV=1;	2	3	3	3	2	1	1	0	0	0	2	1	1	0	0	0	2	1	1	0	0	0	4.1	4.1	4.1	85.696	782	782;781	1	4	0	17.98	2.2	1.9	1.9	0	0	0	1358000	514140	349330	494570
P06727;CON__Q32PJ2	P06727	7;1	7;1	7;1	Apolipoprotein A-IV	APOA4	sp|P06727|APOA4_HUMAN Apolipoprotein A-IV OS=Homo sapiens OX=9606 GN=APOA4 PE=1 SV=3	2	7	7	7	3	3	4	1	0	1	3	3	4	1	0	1	3	3	4	1	0	1	16.7	16.7	16.7	45.398	396	396;380	1	12	0	78.776	9.1	6.1	8.1	2.5	0	2.5	3981500	556170	1314200	1756400
P07357	P07357	2	2	2	Complement component C8 alpha chain	C8A	sp|P07357|CO8A_HUMAN Complement component C8 alpha chain OS=Homo sapiens OX=9606 GN=C8A PE=1 SV=2	1	2	2	2	2	0	0	1	0	1	2	0	0	1	0	1	2	0	0	1	0	1	4.6	4.6	4.6	65.163	584	584	1	4	0	24.656	4.6	0	0	2.9	0	2.9	386730	256430	0	0
P08603;Q02985;Q03591	P08603	12;1;1	12;1;1	12;1;1	Complement factor H	CFH	sp|P08603|CFAH_HUMAN Complement factor H OS=Homo sapiens OX=9606 GN=CFH PE=1 SV=4	3	12	12	12	7	6	3	1	1	2	7	6	3	1	1	2	7	6	3	1	1	2	11	11	11	139.09	1231	1231;330;330	1	20	0	110.06	5.4	5	3.2	0.9	1.5	2.5	4794800	2025700	1226700	951140
P08697	P08697	1	1	1	Alpha-2-antiplasmin	SERPINF2	sp|P08697|A2AP_HUMAN Alpha-2-antiplasmin OS=Homo sapiens OX=9606 GN=SERPINF2 PE=1 SV=3	1	1	1	1	1	0	1	0	0	0	1	0	1	0	0	0	1	0	1	0	0	0	2	2	2	54.565	491	491	1	2	0	9.3922	2	0	2	0	0	0	554970	337410	0	217560
P0C0L5;P0C0L4	P0C0L5;P0C0L4	8;7	8;7	8;7	Complement C4-B;Complement C4 beta chain;Complement C4-B alpha chain;C4a anaphylatoxin;C4b-B;C4d-B;Complement C4 gamma chain;Complement C4-A;Complement C4 beta chain;Complement C4-A alpha chain;C4a anaphylatoxin;C4b-A;C4d-A;Complement C4 gamma chain	C4B;C4A	sp|P0C0L5|CO4B_HUMAN Complement C4-B OS=Homo sapiens OX=9606 GN=C4B PE=1 SV=2;sp|P0C0L4|CO4A_HUMAN Complement C4-A OS=Homo sapiens OX=9606 GN=C4A PE=1 SV=2	2	8	8	8	5	0	1	3	4	0	5	0	1	3	4	0	5	0	1	3	4	0	6	6	6	192.75	1744	1744;1744	1	13	0	66.106	3.6	0	0.7	2.2	3.7	0	2026300	687920	0	137010
P0DOY3;P0DOY2;P0CF74;A0M8Q6	P0DOY3;P0DOY2;P0CF74;A0M8Q6	4;4;3;2	4;4;3;2	2;2;1;1	Ig lambda-6 chain C region;Ig lambda-7 chain C region	IGLC6;IGLC7	sp|P0DOY3|IGLC3_HUMAN Immunoglobulin lambda constant 3 OS=Homo sapiens OX=9606 GN=IGLC3 PE=1 SV=1;sp|P0DOY2|IGLC2_HUMAN Immunoglobulin lambda constant 2 OS=Homo sapiens OX=9606 GN=IGLC2 PE=1 SV=1;sp|P0CF74|IGLC6_HUMAN Immunoglobulin lambda constant 6 OS=Ho	4	4	4	2	3	3	2	2	1	0	3	3	2	2	1	0	1	2	1	1	1	0	55.7	55.7	27.4	11.265	106	106;106;106;106	1	15	0	323.31	46.2	41.5	32.1	32.1	17.9	0	121950000	62613000	43204000	14468000
P10643	P10643	1	1	1	Complement component C7	C7	sp|P10643|CO7_HUMAN Complement component C7 OS=Homo sapiens OX=9606 GN=C7 PE=1 SV=2	1	1	1	1	0	0	0	0	0	1	0	0	0	0	0	1	0	0	0	0	0	1	2.5	2.5	2.5	93.517	843	843	1	1	0.021277	6.7286	0	0	0	0	0	2.5	92041	0	0	0
P10909	P10909	5	5	5	Clusterin;Clusterin beta chain;Clusterin alpha chain	CLU	sp|P10909|CLUS_HUMAN Clusterin OS=Homo sapiens OX=9606 GN=CLU PE=1 SV=1	1	5	5	5	4	2	1	1	1	1	4	2	1	1	1	1	4	2	1	1	1	1	12.7	12.7	12.7	52.494	449	449	1	10	0	30.124	10.2	4	2.2	2.4	3.6	3.6	2588500	1116700	591010	386190
P19652	P19652	3	3	3	Alpha-1-acid glycoprotein 2	ORM2	sp|P19652|A1AG2_HUMAN Alpha-1-acid glycoprotein 2 OS=Homo sapiens OX=9606 GN=ORM2 PE=1 SV=2	1	3	3	3	1	2	1	2	0	0	1	2	1	2	0	0	1	2	1	2	0	0	13.4	13.4	13.4	23.602	201	201	1	6	0	18.518	8.5	12.9	8.5	13.4	0	0	770190	80759	487310	72939
P19823	P19823	3	3	3	Inter-alpha-trypsin inhibitor heavy chain H2	ITIH2	sp|P19823|ITIH2_HUMAN Inter-alpha-trypsin inhibitor heavy chain H2 OS=Homo sapiens OX=9606 GN=ITIH2 PE=1 SV=2	1	3	3	3	3	1	1	2	1	0	3	1	1	2	1	0	3	1	1	2	1	0	2.7	2.7	2.7	106.46	946	946	1	8	0	46.401	2.7	1.4	1.4	1.4	1.3	0	3092100	1472100	674740	617540
P19827;CON__Q0VCM5	P19827;CON__Q0VCM5	6;3	6;3	6;3	Inter-alpha-trypsin inhibitor heavy chain H1	ITIH1	sp|P19827|ITIH1_HUMAN Inter-alpha-trypsin inhibitor heavy chain H1 OS=Homo sapiens OX=9606 GN=ITIH1 PE=1 SV=3;	2	6	6	6	3	0	0	3	1	2	3	0	0	3	1	2	3	0	0	3	1	2	8	8	8	101.39	911	911;906	1	11	0	42.389	3.4	0	0	4.6	2.1	3.5	2361000	1421300	0	0
P25311	P25311	2	2	2	Zinc-alpha-2-glycoprotein	AZGP1	sp|P25311|ZA2G_HUMAN Zinc-alpha-2-glycoprotein OS=Homo sapiens OX=9606 GN=AZGP1 PE=1 SV=2	1	2	2	2	1	0	0	1	0	0	1	0	0	1	0	0	1	0	0	1	0	0	9.7	9.7	9.7	34.258	298	298	1	2	0	12.505	5.7	0	0	4	0	0	294220	93399	0	0
P43652	P43652	4	4	4	Afamin	AFM	sp|P43652|AFAM_HUMAN Afamin OS=Homo sapiens OX=9606 GN=AFM PE=1 SV=1	1	4	4	4	1	0	0	3	0	1	1	0	0	3	0	1	1	0	0	3	0	1	8.2	8.2	8.2	69.068	599	599	1	7	0	26.128	1.7	0	0	6.5	0	1.8	1204600	780130	0	0
P68871;P02042	P68871;P02042	4;2	4;2	4;2	Hemoglobin subunit beta;LVV-hemorphin-7;Spinorphin;Hemoglobin subunit delta	HBB;HBD	sp|P68871|HBB_HUMAN Hemoglobin subunit beta OS=Homo sapiens OX=9606 GN=HBB PE=1 SV=2;sp|P02042|HBD_HUMAN Hemoglobin subunit delta OS=Homo sapiens OX=9606 GN=HBD PE=1 SV=2	2	4	4	4	1	2	4	0	1	0	1	2	4	0	1	0	1	2	4	0	1	0	40.8	40.8	40.8	15.998	147	147;147	1	9	0	40.006	8.2	21.8	40.8	0	8.8	0	5793000	4017000	346610	1007800
P69905;CON__P01966;P02008	P69905;CON__P01966	4;2;1	4;2;1	4;2;1	Hemoglobin subunit alpha	HBA1	sp|P69905|HBA_HUMAN Hemoglobin subunit alpha OS=Homo sapiens OX=9606 GN=HBA1 PE=1 SV=2;	3	4	4	4	2	2	1	0	1	0	2	2	1	0	1	0	2	2	1	0	1	0	29.6	29.6	29.6	15.257	142	142;142;142	1	9	0	71.078	16.9	16.9	4.9	0	7.7	0	3970000	1547500	1520400	902090
Q02413	Q02413	1	1	1	Desmoglein-1	DSG1	sp|Q02413|DSG1_HUMAN Desmoglein-1 OS=Homo sapiens OX=9606 GN=DSG1 PE=1 SV=2	1	1	1	1	0	0	0	1	0	0	0	0	0	1	0	0	0	0	0	1	0	0	1.3	1.3	1.3	113.75	1049	1049	1	1	0	7.2364	0	0	0	1.3	0	0	78138	0	0	0
Q14624	Q14624	2	2	2	Inter-alpha-trypsin inhibitor heavy chain H4;70 kDa inter-alpha-trypsin inhibitor heavy chain H4;35 kDa inter-alpha-trypsin inhibitor heavy chain H4	ITIH4	sp|Q14624|ITIH4_HUMAN Inter-alpha-trypsin inhibitor heavy chain H4 OS=Homo sapiens OX=9606 GN=ITIH4 PE=1 SV=4	1	2	2	2	2	0	1	0	0	0	2	0	1	0	0	0	2	0	1	0	0	0	2.5	2.5	2.5	103.36	930	930	1	3	0	13.902	2.5	0	1.4	0	0	0	390550	311360	0	79198
Q58FF6	Q58FF6	1	1	1	Putative heat shock protein HSP 90-beta 4	HSP90AB4P	sp|Q58FF6|H90B4_HUMAN Putative heat shock protein HSP 90-beta 4 OS=Homo sapiens OX=9606 GN=HSP90AB4P PE=5 SV=1	1	1	1	1	0	0	0	0	0	1	0	0	0	0	0	1	0	0	0	0	0	1	1.8	1.8	1.8	58.264	505	505	1	1	0.020833	6.696	0	0	0	0	0	1.8	0	0	0	0
Q6P587	Q6P587	1	1	1	Acylpyruvase FAHD1, mitochondrial	FAHD1	sp|Q6P587|FAHD1_HUMAN Acylpyruvase FAHD1, mitochondrial OS=Homo sapiens OX=9606 GN=FAHD1 PE=1 SV=2	1	1	1	1	0	0	1	0	0	0	0	0	1	0	0	0	0	0	1	0	0	0	6.2	6.2	6.2	24.843	224	224	1	1	0.021053	6.7032	0	0	6.2	0	0	0	10612000	0	0	10612000
Q6ZUB1	Q6ZUB1	1	1	1	Spermatogenesis-associated protein 31E1	SPATA31E1	sp|Q6ZUB1|S31E1_HUMAN Spermatogenesis-associated protein 31E1 OS=Homo sapiens OX=9606 GN=SPATA31E1 PE=2 SV=2	1	1	1	1	0	0	1	0	0	0	0	0	1	0	0	0	0	0	1	0	0	0	0.8	0.8	0.8	157.13	1445	1445	1	1	0.020202	6.5695	0	0	0.8	0	0	0	0	0	0	0
Q7L4I2	Q7L4I2	1	1	1	Arginine/serine-rich coiled-coil protein 2	RSRC2	sp|Q7L4I2|RSRC2_HUMAN Arginine/serine-rich coiled-coil protein 2 OS=Homo sapiens OX=9606 GN=RSRC2 PE=1 SV=1	1	1	1	1	0	0	1	0	0	1	0	0	1	0	0	1	0	0	1	0	0	1	2.8	2.8	2.8	50.559	434	434	1	2	0	9.2799	0	0	2.8	0	0	2.8	64466000	0	0	38412000
Q8IVI9	Q8IVI9	1	1	1	Nostrin	NOSTRIN	sp|Q8IVI9|NOSTN_HUMAN Nostrin OS=Homo sapiens OX=9606 GN=NOSTRIN PE=1 SV=2	1	1	1	1	1	0	0	0	0	0	1	0	0	0	0	0	1	0	0	0	0	0	2.4	2.4	2.4	57.659	506	506	1	1	0.019802	6.5387	2.4	0	0	0	0	0	0	0	0	0
Q8N1I0	Q8N1I0	1	1	1	Dedicator of cytokinesis protein 4	DOCK4	sp|Q8N1I0|DOCK4_HUMAN Dedicator of cytokinesis protein 4 OS=Homo sapiens OX=9606 GN=DOCK4 PE=1 SV=3	1	1	1	1	0	0	0	1	0	0	0	0	0	1	0	0	0	0	0	1	0	0	0.8	0.8	0.8	225.2	1966	1966	1	1	0.018868	6.3158	0	0	0	0.8	0	0	0	0	0	0
Q92729	Q92729	1	1	1	Receptor-type tyrosine-protein phosphatase U	PTPRU	sp|Q92729|PTPRU_HUMAN Receptor-type tyrosine-protein phosphatase U OS=Homo sapiens OX=9606 GN=PTPRU PE=1 SV=2	1	1	1	1	1	0	0	0	1	0	1	0	0	0	1	0	1	0	0	0	1	0	1	1	1	162.42	1446	1446	1	2	0.021505	6.7677	1	0	0	0	1	0	2005600	971660	0	0
Q96HE9	Q96HE9	1	1	1	Proline-rich protein 11	PRR11	sp|Q96HE9|PRR11_HUMAN Proline-rich protein 11 OS=Homo sapiens OX=9606 GN=PRR11 PE=1 SV=1	1	1	1	1	1	0	0	0	0	1	1	0	0	0	0	1	1	0	0	0	0	1	1.9	1.9	1.9	40.085	360	360	1	2	0	8.5559	1.9	0	0	0	0	1.9	25258000	12154000	0	0
Q96PD5	Q96PD5	2	2	2	N-acetylmuramoyl-L-alanine amidase	PGLYRP2	sp|Q96PD5|PGRP2_HUMAN N-acetylmuramoyl-L-alanine amidase OS=Homo sapiens OX=9606 GN=PGLYRP2 PE=1 SV=1	1	2	2	2	1	0	1	0	0	0	1	0	1	0	0	0	1	0	1	0	0	0	6.2	6.2	6.2	62.216	576	576	1	2	0	12.197	4	0	2.3	0	0	0	143420	85550	0	57869
Q96RW7	Q96RW7	1	1	1	Hemicentin-1	HMCN1	sp|Q96RW7|HMCN1_HUMAN Hemicentin-1 OS=Homo sapiens OX=9606 GN=HMCN1 PE=1 SV=2	1	1	1	1	0	1	1	0	0	0	0	1	1	0	0	0	0	1	1	0	0	0	0.2	0.2	0.2	613.38	5635	5635	1	3	0	7.4773	0	0.2	0.2	0	0	0	48923000	0	980830	47942000
Q9NXL9	Q9NXL9	1	1	1	DNA helicase MCM9	MCM9	sp|Q9NXL9|MCM9_HUMAN DNA helicase MCM9 OS=Homo sapiens OX=9606 GN=MCM9 PE=1 SV=4	1	1	1	1	0	1	0	0	0	0	0	1	0	0	0	0	0	1	0	0	0	0	1	1	1	127.31	1143	1143	1	1	0.020408	6.6323	0	1	0	0	0	0	47844	0	47844	0
Q9P2H0	Q9P2H0	1	1	1	Centrosomal protein of 126 kDa	CEP126	sp|Q9P2H0|CE126_HUMAN Centrosomal protein of 126 kDa OS=Homo sapiens OX=9606 GN=CEP126 PE=1 SV=3	1	1	1	1	0	1	1	0	1	0	0	1	1	0	1	0	0	1	1	0	1	0	1.2	1.2	1.2	125.87	1117	1117	1	3	0	7.5189	0	1.2	1.2	0	1.2	0	0	0	0	0
Q9UBP0	Q9UBP0	1	1	1	Spastin	SPAST	sp|Q9UBP0|SPAST_HUMAN Spastin OS=Homo sapiens OX=9606 GN=SPAST PE=1 SV=1	1	1	1	1	0	1	0	0	0	0	0	1	0	0	0	0	0	1	0	0	0	0	1.8	1.8	1.8	67.196	616	616	1	1	0.028037	6.2902	0	1.8	0	0	0	0	3888700	0	3888700	0
REV__O14717	REV__O14717	1	1	1			sp|O14717|TRDMT_HUMAN tRNA (cytosine(38)-C(5))-methyltransferase OS=Homo sapiens OX=9606 GN=TRDMT1 PE=1 SV=1	1	1	1	1	0	1	0	0	1	0	0	1	0	0	1	0	0	1	0	0	1	0	0	0	0	44.596	391	391	1	3	0.021739	6.9089	0	0	0	0	0	0	356460	0	287930	0
REV__Q9BX84	REV__Q9BX84	1	1	1			sp|Q9BX84|TRPM6_HUMAN Transient receptor potential cation channel subfamily M member 6 OS=Homo sapiens OX=9606 GN=TRPM6 PE=1 SV=2	1	1	1	1	0	0	1	1	0	0	0	0	1	1	0	0	0	0	1	1	0	0	0	0	0	231.71	2022	2022	1	3	0.010989	7.0389	0	0	0	0	0	0	0	0	0	0
REV__Q9C0C7	REV__Q9C0C7	1	1	1			sp|Q9C0C7|AMRA1_HUMAN Activating molecule in BECN1-regulated autophagy protein 1 OS=Homo sapiens OX=9606 GN=AMBRA1 PE=1 SV=2	1	1	1	1	0	0	1	0	0	0	0	0	1	0	0	0	0	0	1	0	0	0	0	0	0	142.51	1298	1298	1	1	0.028302	6.3071	0	0	0	0	0	0	2508100	0	0	2508100
[truncated: 35 more columns]

## Sheet: quantification T1DM-VsHC
Protein ID	Description	ratio
A0A0B4J1V1	Immunoglobulin heavy variable 3-21	0.01
A5A3E0	POTE ankyrin domain family member F (ANKRD26-like family C member 1B) (Chimeric POTE-actin protein)	0.01
O75095	Multiple epidermal growth factor-like domains protein 6 (Multiple EGF-like domains protein 6) (Epidermal growth factor-like protein 3) (EGF-like protein 3)	0.01
P01611	Immunoglobulin kappa variable 1D-12 (Ig kappa chain V-I region Wes)	0.01
P01699	Immunoglobulin lambda variable 1-44 (Ig lambda chain V-I region MEM) (Ig lambda chain V-I region VOR)	0.01
P01717	Immunoglobulin lambda variable 3-25 (Ig lambda chain V-IV region Hil)	0.01
P01824	Immunoglobulin heavy variable 4-39 (Ig heavy chain V-II region WAH)	0.01
P01861	Immunoglobulin heavy constant gamma 4 (Ig gamma-4 chain C region)	0.01
P01880	Immunoglobulin heavy constant delta (Ig delta chain C region) (Ig delta chain C region NIG-65) (Ig delta chain C region WAH)	0.01
P02656	Apolipoprotein C-III (Apo-CIII) (ApoC-III) (Apolipoprotein C3)	0.01
P04259	Keratin, type II cytoskeletal 6B (Cytokeratin-6B) (CK-6B) (Keratin-6B) (K6B) (Type-II keratin Kb10)	0.01
P06312	Immunoglobulin kappa variable 4-1 (Ig kappa chain V-IV region B17) (Ig kappa chain V-IV region JI) (Ig kappa chain V-IV region Len) (Ig kappa chain V-IV region STH)	0.01
P08185	Corticosteroid-binding globulin (CBG) (Serpin A6) (Transcortin)	0.01
P10643	Complement component C7	0.01
P16402	Histone H1.3 (Histone H1c) (Histone H1s-2)	0.01
P81605	Dermcidin (EC 3.4.-.-) (Preproteolysin) [Cleaved into: Survival-promoting peptide; DCD-1]	0.01
Q02413	Desmoglein-1 (Cadherin family member 4) (Desmosomal glycoprotein 1) (DG1) (DGI) (Pemphigus foliaceus antigen)	0.01
Q5D862	Filaggrin-2 (FLG-2) (Intermediate filament-associated and psoriasis-susceptibility protein) (Ifapsoriasin)	0.01
Q68DQ2	Very large A-kinase anchor protein (vlAKAP) (Beta/gamma crystallin domain-containing protein 3)	0.01
Q86YZ3	Hornerin	0.01
Q8N9I9	Probable E3 ubiquitin-protein ligase DTX3 (EC 2.3.2.27) (Protein deltex-3) (Deltex3) (RING finger protein 154) (RING-type E3 ubiquitin transferase DTX3)	0.01
Q9H6R6	Palmitoyltransferase ZDHHC6 (EC 2.3.1.225) (Stearoyltransferase ZDHHC6) (EC 2.3.1.-) (Transmembrane protein H4) (Zinc finger DHHC domain-containing protein 6) (DHHC-6) (Zinc finger protein 376)	0.01
Q9UHB6	LIM domain and actin-binding protein 1 (Epithelial protein lost in neoplasm)	0.01
P02766	Transthyretin (ATTR) (Prealbumin) (TBPA)	0.0785524
P0DP08	Immunoglobulin heavy variable 4-38-2	0.0896923
P02763	Alpha-1-acid glycoprotein 1 (AGP 1) (Orosomucoid-1) (OMD 1)	0.317373
P01011	Alpha-1-antichymotrypsin (ACT) (Cell growth-inhibiting gene 24/25 protein) (Serpin A3) [Cleaved into: Alpha-1-antichymotrypsin His-Pro-less]	0.358382
P00450	Ceruloplasmin (Cuproxidase ceruloplasmin) (EC 1.16.3.4) (Ferroxidase ceruloplasmin) (EC 1.16.3.1) (Glutathione peroxidase ceruloplasmin) (EC 1.11.1.9) (Glutathione-dependent peroxiredoxin ceruloplasmin) (EC 1.11.1.27)	0.438211
P25311	Zinc-alpha-2-glycoprotein (Zn-alpha-2-GP) (Zn-alpha-2-glycoprotein)	0.465071
P02679	Fibrinogen gamma chain	0.668694
P0C0L5	Complement C4-B (Basic complement C4) (C3 and PZP-like alpha-2-macroglobulin domain-containing protein 3) [Cleaved into: Complement C4 beta chain; Complement C4-B alpha chain; C4a anaphylatoxin; C4b-B; C4d-B; Complement C4 gamma chain]	0.686683
A2NJV5	Immunoglobulin kappa variable 2-29	0.705869
P01859	Immunoglobulin heavy constant gamma 2 (Ig gamma-2 chain C region) (Ig gamma-2 chain C region DOT) (Ig gamma-2 chain C region TIL) (Ig gamma-2 chain C region ZIE)	0.871364
P02774	Vitamin D-binding protein (DBP) (VDB) (Gc protein-derived macrophage activating factor) (Gc-MAF) (GcMAF) (Gc-globulin) (Group-specific component) (Gc) (Vitamin D-binding protein-macrophage activating factor) (DBP-maf)	0.913389
Q96HE9	Proline-rich protein 11	0.927487
Q92729	Receptor-type tyrosine-protein phosphatase U (R-PTP-U) (EC 3.1.3.48) (Pancreatic carcinoma phosphatase 2) (PCP-2) (Protein-tyrosine phosphatase J) (PTP-J) (hPTP-J) (Protein-tyrosine phosphatase pi) (PTP pi) (Protein-tyrosine phosphatase receptor omicron) (PTP-RO) (Receptor-type protein-tyrosine phosphatase psi) (R-PTP-psi)	0.939739
P02647	Apolipoprotein A-I (Apo-AI) (ApoA-I) (Apolipoprotein A1) [Cleaved into: Proapolipoprotein A-I (ProapoA-I); Truncated apolipoprotein A-I (Apolipoprotein A-I(1-242))]	1.07141
P02675	Fibrinogen beta chain [Cleaved into: Fibrinopeptide B; Fibrinogen beta chain]	1.10596
P01009	Alpha-1-antitrypsin (Alpha-1 protease inhibitor) (Alpha-1-antiproteinase) (Serpin A1) [Cleaved into: Short peptide from AAT (SPAAT)]	1.25382
Q7L4I2	Arginine/serine-rich coiled-coil protein 2	1.47431
O43866	CD5 antigen-like (Apoptosis inhibitor expressed by macrophages) (hAIM) (CT-2) (IgM-associated peptide) (SP-alpha)	1.4881
P05155	Plasma protease C1 inhibitor (C1 Inh) (C1Inh) (C1 esterase inhibitor) (C1-inhibiting factor) (Serpin G1)	1.56277
P02671	Fibrinogen alpha chain [Cleaved into: Fibrinopeptide A; Fibrinogen alpha chain]	1.59597
P01857	Immunoglobulin heavy constant gamma 1 (Ig gamma-1 chain C region) (Ig gamma-1 chain C region EU) (Ig gamma-1 chain C region KOL) (Ig gamma-1 chain C region NIE)	1.65307
P00734	Prothrombin (EC 3.4.21.5) (Coagulation factor II) [Cleaved into: Activation peptide fragment 1; Activation peptide fragment 2; Thrombin light chain; Thrombin heavy chain]	1.74171
P43652	Afamin (Alpha-albumin) (Alpha-Alb)	1.83761
P07357	Complement component C8 alpha chain (Complement component 8 subunit alpha)	1.96788
A0A0B4J2B5	Immunoglobulin heavy variable 3/OR16-9 (non-functional)	1.97888
P02760	Protein AMBP (Protein HC) [Cleaved into: Alpha-1-microglobulin (EC 1.6.2.-) (Alpha-1 microglycoprotein) (Complex-forming glycoprotein heterogeneous in charge); Inter-alpha-trypsin inhibitor light chain (ITI-LC) (Bikunin) (EDC1) (HI-30) (Uronic-acid-rich protein); Trypstatin]	2.30723
P02747	Complement C1q subcomponent subunit C	2.34867
A0A0B4J1X5	Immunoglobulin heavy variable 3-74	3.43317
P01024	Complement C3 (C3 and PZP-like alpha-2-macroglobulin domain-containing protein 1) [Cleaved into: Complement C3 beta chain; C3-beta-c (C3bc); Complement C3 alpha chain; C3a anaphylatoxin; Acylation stimulating protein (ASP) (C3adesArg); Complement C3b alpha' chain; Complement C3c alpha' chain fragment 1; Complement C3dg fragment; Complement C3g fragment; Complement C3d fragment; Complement C3f fra…	3.45647
P02787	Serotransferrin (Transferrin) (Beta-1 metal-binding globulin) (Siderophilin)	3.49909
B9A064	Immunoglobulin lambda-like polypeptide 5 (G lambda-1) (Germline immunoglobulin lambda 1)	3.63413
P02649	Apolipoprotein E (Apo-E)	3.82196
P01023	Alpha-2-macroglobulin (Alpha-2-M) (C3 and PZP-like alpha-2-macroglobulin domain-containing protein 5)	3.90044
P01860	Immunoglobulin heavy constant gamma 3 (HDC) (Heavy chain disease protein) (Ig gamma-3 chain C region)	3.96667
P10909	Clusterin (Aging-associated gene 4 protein) (Apolipoprotein J) (Apo-J) (Complement cytolysis inhibitor) (CLI) (Complement-associated protein SP-40,40) (Ku70-binding protein 1) (NA1/NA2) (Sulfated glycoprotein 2) (SGP-2) (Testosterone-repressed prostate message 2) (TRPM-2) [Cleaved into: Clusterin beta chain (ApoJalpha) (Complement cytolysis inhibitor a chain) (SP-40,40 beta-chain); Clusterin alph…	4.23364
P02790	Hemopexin (Beta-1B-glycoprotein)	4.74229
P19652	Alpha-1-acid glycoprotein 2 (AGP 2) (Orosomucoid-2) (OMD 2)	4.96213
P00738	Haptoglobin (Zonulin) [Cleaved into: Haptoglobin alpha chain; Haptoglobin beta chain]	4.99832
P01876	Immunoglobulin heavy constant alpha 1 (Ig alpha-1 chain C region) (Ig alpha-1 chain C region BUR) (Ig alpha-1 chain C region TRO)	6.07698
P02749	Beta-2-glycoprotein 1 (APC inhibitor) (Activated protein C-binding protein) (Anticardiolipin cofactor) (Apolipoprotein H) (Apo-H) (Beta-2-glycoprotein I) (B2GPI) (Beta(2)GPI)	6.41211
P01834	Immunoglobulin kappa constant (Ig kappa chain C region) (Ig kappa chain C region AG) (Ig kappa chain C region CUM) (Ig kappa chain C region EU) (Ig kappa chain C region OU) (Ig kappa chain C region ROY) (Ig kappa chain C region TI)	6.42262
P08603	Complement factor H (H factor 1)	7.10975
P01008	Antithrombin-III (ATIII) (Serpin C1)	7.32102
P01871	Immunoglobulin heavy constant mu (Ig mu chain C region) (Ig mu chain C region BOT) (Ig mu chain C region GAL) (Ig mu chain C region OU)	7.75978
P04004	Vitronectin (VN) (S-protein) (Serum-spreading factor) (V75) [Cleaved into: Vitronectin V65 subunit; Vitronectin V10 subunit; Somatomedin-B]	8.08286
P02751	Fibronectin (FN) (Cold-insoluble globulin) (CIG) [Cleaved into: Anastellin; Ugl-Y1; Ugl-Y2; Ugl-Y3]	8.2445
P19823	Inter-alpha-trypsin inhibitor heavy chain H2 (ITI heavy chain H2) (ITI-HC2) (Inter-alpha-inhibitor heavy chain 2) (Inter-alpha-trypsin inhibitor complex component II) (Serum-derived hyaluronan-associated protein) (SHAP)	8.43409
P06727	Apolipoprotein A-IV (Apo-AIV) (ApoA-IV) (Apolipoprotein A4)	10.2213
P02765	Alpha-2-HS-glycoprotein (Alpha-2-Z-globulin) (Ba-alpha-2-glycoprotein) (Fetuin-A) [Cleaved into: Alpha-2-HS-glycoprotein chain A; Alpha-2-HS-glycoprotein chain B]	12.1793
P68871	Hemoglobin subunit beta (Beta-globin) (Hemoglobin beta chain) [Cleaved into: LVV-hemorphin-7; Spinorphin]	12.7416
P04114	Apolipoprotein B-100 (Apo B-100) [Cleaved into: Apolipoprotein B-48 (Apo B-48)]	13.3394
P04217	Alpha-1B-glycoprotein (Alpha-1-B glycoprotein)	17.6814
B4E1Z4	Complement factor B	18.9823
P00747	Plasminogen (EC 3.4.21.7) [Cleaved into: Plasmin heavy chain A; Activation peptide; Angiostatin; Plasmin heavy chain A, short form; Plasmin light chain B]	21.0643
P0DOY3	Immunoglobulin lambda constant 3 (Ig lambda chain C region DOT) (Ig lambda chain C region NEWM) (Ig lambda-3 chain C regions)	72.2513
A0A075B6K5	Immunoglobulin lambda variable 3-9	100
A0A0C4DH90	Immunoglobulin kappa variable 3/OR2-268 (non-functional)	100
O14791	Apolipoprotein L1 (Apolipoprotein L) (Apo-L) (ApoL) (Apolipoprotein L-I) (ApoL-I)	100
O60879	Protein diaphanous homolog 2 (Diaphanous-related formin-2) (DRF2)	100
P01031	Complement C5 (C3 and PZP-like alpha-2-macroglobulin domain-containing protein 4) [Cleaved into: Complement C5 beta chain; Complement C5 alpha chain; C5a anaphylatoxin; Complement C5 alpha' chain]	100
P01042	Kininogen-1 (Alpha-2-thiol proteinase inhibitor) (Fitzgerald factor) (High molecular weight kininogen) (HMWK) (Williams-Fitzgerald-Flaujeac factor) [Cleaved into: Kininogen-1 heavy chain; T-kinin (Ile-Ser-Bradykinin); Bradykinin (Kallidin I); Lysyl-bradykinin (Kallidin II); Kininogen-1 light chain; Low molecular weight growth-promoting factor]	100
P01591	Immunoglobulin J chain (Joining chain of multimeric IgA and IgM)	100
P01594	Immunoglobulin kappa variable 1-33 (Ig kappa chain V-I region AU) (Ig kappa chain V-I region Ka)	100
P01619	Immunoglobulin kappa variable 3-20 (Ig kappa chain V-III region B6) (Ig kappa chain V-III region GOL) (Ig kappa chain V-III region HAH) (Ig kappa chain V-III region HIC) (Ig kappa chain V-III region IARC/BL41) (Ig kappa chain V-III region NG9) (Ig kappa chain V-III region SIE) (Ig kappa chain V-III region Ti) (Ig kappa chain V-III region WOL)	100
P01764	Immunoglobulin heavy variable 3-23 (Ig heavy chain V-III region LAY) (Ig heavy chain V-III region POM) (Ig heavy chain V-III region TEI) (Ig heavy chain V-III region TIL) (Ig heavy chain V-III region TUR) (Ig heavy chain V-III region VH26) (Ig heavy chain V-III region WAS) (Ig heavy chain V-III region ZAP)	100
P02652	Apolipoprotein A-II (Apo-AII) (ApoA-II) (Apolipoprotein A2) [Cleaved into: Proapolipoprotein A-II (ProapoA-II); Truncated apolipoprotein A-II (Apolipoprotein A-II(1-76))]	100
P02748	Complement component C9 [Cleaved into: Complement component C9a; Complement component C9b]	100
P02750	Leucine-rich alpha-2-glycoprotein (LRG)	100
P03952	Plasma kallikrein (EC 3.4.21.34) (Fletcher factor) (Kininogenin) (Plasma prekallikrein) (PKK) [Cleaved into: Plasma kallikrein heavy chain; Plasma kallikrein light chain]	100
P04003	C4b-binding protein alpha chain (C4bp) (Proline-rich protein) (PRP)	100
P04196	Histidine-rich glycoprotein (Histidine-proline-rich glycoprotein) (HPRG)	100
P05090	Apolipoprotein D (Apo-D) (ApoD)	100
P06396	Gelsolin (AGEL) (Actin-depolymerizing factor) (ADF) (Brevin)	100
P08697	Alpha-2-antiplasmin (Alpha-2-AP) (Alpha-2-plasmin inhibitor) (Alpha-2-PI) (Serpin F2)	100
P0CG04	Immunoglobulin lambda constant 1 (Ig lambda chain C region MGC) (Ig lambda-1 chain C region)	100
P0DP01	Immunoglobulin heavy variable 1-8	100
P33151	Cadherin-5 (7B4 antigen) (Vascular endothelial cadherin) (VE-cadherin) (CD antigen CD144)	100
P36955	Pigment epithelium-derived factor (PEDF) (Cell proliferation-inducing gene 35 protein) (EPC-1) (Serpin F1)	100
P80370	Protein delta homolog 1 (DLK-1) (pG2) [Cleaved into: Fetal antigen 1 (FA1)]	100
Q14624	Inter-alpha-trypsin inhibitor heavy chain H4 (ITI heavy chain H4) (ITI-HC4) (Inter-alpha-inhibitor heavy chain 4) (Inter-alpha-trypsin inhibitor family heavy chain-related protein) (IHRP) (Plasma kallikrein sensitive glycoprotein 120) (Gp120) (PK-120) [Cleaved into: 70 kDa inter-alpha-trypsin inhibitor heavy chain H4; 35 kDa inter-alpha-trypsin inhibitor heavy chain H4]	100
Q5C9Z4	Nucleolar MIF4G domain-containing protein 1 (SGD1 homolog)	100
Q6P587	Oxaloacetate tautomerase FAHD1, mitochondrial (EC 5.3.2.2) (Acylpyruvase FAHD1) (EC 3.7.1.5) (Fumarylacetoacetate hydrolase domain-containing protein 1) (FAH domain-containing protein 1) (Oxaloacetate decarboxylase) (OAA decarboxylase) (ODx) (EC 4.1.1.112) (YisK-like protein)	100
Q6ZWK4	Regulator of hemoglobinization and erythroid cell expansion protein (Regulator of human erythroid cell expansion protein)	100
Q8N9H9	Uncharacterized protein C1orf127	100
Q96PD5	N-acetylmuramoyl-L-alanine amidase (EC 3.5.1.28) (Peptidoglycan recognition protein 2) (Peptidoglycan recognition protein long) (PGRP-L)	100
Q96PD5	N-acetylmuramoyl-L-alanine amidase	100
Q96RW7	Hemicentin-1 (Fibulin-6) (FIBL-6)	100
Q9H4Z3	mRNA (2'-O-methyladenosine-N(6)-)-methyltransferase (EC 2.1.1.62) (Cap-specific adenosine methyltransferase) (CAPAM) (hCAPAM) (Phosphorylated CTD-interacting factor 1) (hPCIF1) (Protein phosphatase 1 regulatory subunit 121)	100
Q9HC35	Echinoderm microtubule-associated protein-like 4 (EMAP-4) (Restrictedly overexpressed proliferation-associated protein) (Ropp 120)	100
Q9NXL9	DNA helicase MCM9 (hMCM9) (EC 3.6.4.12) (Mini-chromosome maintenance deficient domain-containing protein 1) (Minichromosome maintenance 9)	100
Q9UBP0	Spastin (EC 5.6.1.1) (Spastic paraplegia 4 protein)	100
